# Supplementary material for: Symptoms 6 months following SARS-CoV-2 infection in Nepali women
Source: PLoS One. 2024 Mar 11;19(3):e0299141. doi: 10.1371/journal.pone.0299141 (PMC10927087; doi:10.1371/journal.pone.0299141)
Supplement: S1 Dataset — (CSV) [file pone.0299141.s001.csv]

SelectedOptions	control_id	case_id	age	completelyrecovered	recovery	created_at	pain	muscles	wholebody	joints	head	chest	anxious	breath	confusion	cough	depressed	dizziness	fatigue	fever	heartbeat	more_fatigue	motivation	numbness	physical	remembering	sensitivity	sleep	smell	thinking	taste	word	intolerance	createdat	feet	inches	weight	waist	surgicalprocedure	generalanestheticlastyear	generalanesthesia	pregnant	chewbetelnut	smoketobacco	alcohol	exposuretocooking	ecogperformance	weightincrease	weightdecrease
[]		219	26	Recovered	2	4/8/2021	3	2	2	2	2	2	3	0	0	0	0	2	2	0	2	0	0	0	2	0	0	2	0	0	0	0	0	2021-04-08T07:41:54.246873+00:00	5	4	49					0	No	No	No	No	0	No	Yes
[]		277	28	Recovered	2	4/11/2021	0	2	2	2	2	2	0	0	0	0	0	0	2	0	3	4	0	0	4	0	0	0	0	0	0	0	0	2021-04-11T07:20:30.449186+00:00	4	11	62					1	No	No	No	No	0	No	Yes
[]		180	29	Unrecovered	1	3/26/2021	2	2	2	2	2	2	4	0	0	0	0	2	3	0	0	4	0	0	2	0	0	0	0	0	0	0	3	2021-03-26T09:35:54.873214+00:00	5	3	63					0	No	No	No	No	0	No	No
[]		302	30	Unrecovered	1	4/11/2021	4	2	2	2	2	2	3	0	3	0	3	3	4	0	4	4	3	3	5	3	4	3	0	4	0	4	2	2021-04-11T09:38:10.054919+00:00	5	2	58					1	No	No	No	No	0	No	Yes
[]		3029	33	Unrecovered	1	10/27/2021	0	2	2	2	2	2	0	0	0	0	0	0	0	0	0	0	0	0	0	3	0	3	0	0	0	0	0	2021-10-27T00:00:00+00:00	5	2	69		No	No	0	1	No	No	No	No	0	No	No
[]		1563	36	Unrecovered	1	8/30/2021	0	2	2	2	2	2	0	2	0	0	0	0	3	0	0	0	0	0	2	0	0	0	0	0	0	0	0	2021-08-30T00:00:00+00:00	5	1	70		No	No	0	1	No	No	No	No	1	No	No
[]		59	39	Unrecovered	1	3/26/2021	3	2	2	2	2	2	1	0	3	0	2	2	4	0	0	2	0	0	0	0	0	0	0	0	0	0	2	2021-03-26T06:13:06.641495+00:00	5	3	62					2	No	No	No	No	1	No	No
[]		126	41	Unrecovered	1	3/26/2021	0	2	2	2	2	2	0	2	0	0	0	0	4	0	0	0	0	3	0	3	0	3	0	0	0	0	0	2021-03-26T08:03:20.244455+00:00	4	0	62					4 or more	No	No	No	Yes	0	Yes	No
[]		169	41	Unrecovered	1	3/26/2021	0	2	2	2	2	2	1	4	0	0	0	4	3	0	0	0	3	0	0	2	0	0	0	2	0	0	0	2021-03-26T09:18:52.336600+00:00	5	0	65					3	No	No	No	No	0	No	No
[]		143	42	Unrecovered	1	3/26/2021	2	2	2	2	2	2	0	0	0	0	0	0	4	0	2	0	0	0	2	2	0	0	0	0	0	0	0	2021-03-26T08:27:22.663275+00:00	5	1	72					3	No	No	No	No	0	No	Yes
[]		699	50	Unrecovered	1	5/6/2021	0	2	2	2	2	2	0	0	0	2	2	0	0	0	0	0	0	0	0	1	0	2	0	0	0	0	0	2021-05-06T09:35:36.548548+00:00	5	4	69					4 or more	No	No	Yes	No	0	No	Yes
[]		80	18	Recovered	2	3/26/2021	0	2	2	2	2	2	0	0	0	0	0	0	0	0	0	0	0	0	0	0	0	0	0	0	0	0	0	2021-03-26T06:36:40.202303+00:00	5	5	50					0	No	No	No	No	0	Yes	No
[]		387	18	Unrecovered	1	4/12/2021	0	2	2	2	2	2	0	0	3	0	0	0	0	0	0	0	0	2	0	0	3	0	0	3	0	4	0	2021-04-12T09:58:49.256847+00:00	5	0	44					0	No	No	No	No	0	No	No
[]		406	18	Recovered	2	4/12/2021	0	2	2	2	2	2	0	0	0	0	0	0	0	0	0	0	0	0	0	0	0	0	0	0	0	0	0	2021-04-12T11:17:09.882940+00:00	5	0	45					0	No	No	No	No	0	No	No
[]		470	18	Recovered	2	4/18/2021	0	2	2	2	2	2	0	0	0	0	0	0	0	0	0	0	0	0	0	0	0	0	0	0	0	0	0	2021-04-18T03:45:29.215783+00:00	5	3	45					0	No	No	No	No	0	No	No
[]		603	18	Recovered	2	4/22/2021	0	2	2	2	2	2	0	0	0	0	0	0	0	0	0	0	0	0	0	0	0	0	0	0	0	0	0	2021-04-22T10:18:11.171174+00:00	5	2	45					0	No	No	No	No	0	No	No
[]		703	18	Recovered	2	5/6/2021	0	2	2	2	2	2	0	0	0	0	0	0	0	0	0	0	0	0	0	0	0	0	0	0	0	0	0	2021-05-06T10:37:53.185345+00:00	5	0	55					0	No	No	No	No	0	No	No
[]		1730	18	Recovered	2	9/7/2021	0	2	2	2	2	2	0	0	0	0	0	0	0	0	0	0	0	0	0	0	0	0	0	0	0	0	0	2021-09-07T00:00:00+00:00	5	6	54	29	No	No	0	0	No	No	No	No	0	No	No
[]		1825	18	Recovered	2	9/12/2021	0	2	2	2	2	2	0	0	0	0	0	0	0	0	0	0	0	0	0	0	0	0	0	0	0	0	0	2021-09-12T00:00:00+00:00	5	0	40	27	No	No	0	0	No	No	No	No	0	No	No
[]		2413	18	Recovered	2	9/30/2021	0	2	2	2	2	2	0	0	0	0	0	0	0	0	0	0	0	0	0	0	0	0	0	0	0	0	0	2021-09-30T00:00:00+00:00	5	5	62		No	No	0	0	No	No	No	No	0	No	No
[]		2579	18	Recovered	2	10/6/2021	0	2	2	2	2	2	0	0	0	0	0	0	0	0	0	0	0	0	0	0	0	0	0	0	0	0	0	2021-10-06T00:00:00+00:00	5	2	65		No	No	0	0	No	No	No	No	0	No	No
[]		2665	18	Recovered	2	10/10/2021	0	2	2	2	2	2	0	0	0	0	0	0	0	0	0	0	0	0	0	0	0	0	0	0	0	0	0	2021-10-10T00:00:00+00:00	5	0	54	30	No	No	0	0	No	No	No	No	0	No	No
[]		2755	18	Recovered	2	10/11/2021	0	2	2	2	2	2	0	0	0	0	0	0	0	0	0	0	0	0	0	0	0	0	0	0	0	0	0	2021-10-11T00:00:00+00:00	5	3	55		No	No	0	0	No	No	No	No	0	No	No
[]		2788	18	Recovered	2	10/18/2021	0	2	2	2	2	2	0	0	0	0	0	0	0	0	0	0	0	0	0	0	0	0	0	0	0	0	0	2021-10-18T00:00:00+00:00	5	2	51	29	Yes	Yes	1	0	No	No	No	No	0	No	No
[]		2800	18	Recovered	2	10/18/2021	0	2	2	2	2	2	0	0	0	0	0	0	0	0	0	0	0	0	0	0	0	0	0	0	0	0	0	2021-10-18T00:00:00+00:00	5	3	53	29	No	No	0	0	No	No	No	No	0	No	No
[]		2905	18	Recovered	2	10/21/2021	0	2	2	2	2	2	0	0	0	0	0	0	0	0	0	0	0	0	0	0	0	0	0	0	0	0	0	2021-10-21T00:00:00+00:00	5	3	44		No	No	0	0	No	No	No	No	0	No	No
[]		2910	18	Recovered	2	10/21/2021	0	2	2	2	2	2	0	0	0	0	0	0	0	0	0	0	0	0	0	0	0	0	0	0	0	0	0	2021-10-21T00:00:00+00:00	5	2	44		No	No	0	0	No	No	No	No	0	No	No
[]		2937	18	Recovered	2	10/22/2021	0	2	2	2	2	2	0	0	0	0	0	0	0	0	0	0	0	0	0	0	0	0	0	0	0	0	0	2021-10-22T00:00:00+00:00	5	1	45		No	No	0	0	No	No	No	No	0	No	No
[]		3220	18	Recovered	2	11/18/2021	0	2	2	2	2	2	0	0	0	0	0	0	0	0	0	0	0	0	0	0	0	0	0	0	0	0	0	2021-11-18T00:00:00+00:00	5	0	58		Yes	No	0	1	No	No	No	Yes	0	Yes	No
[]		3273	18	Recovered	2	11/19/2021	0	2	2	2	2	2	0	0	0	0	0	0	0	0	0	0	0	0	0	0	0	0	0	0	0	0	0	2021-11-19T00:00:00+00:00	5	1	43	26	No	No	0	0	No	No	No	No	0	No	No
[]		3350	18	Recovered	2	11/21/2021	0	2	2	2	2	2	0	0	0	0	0	0	0	0	0	0	0	0	0	0	0	0	0	0	0	0	0	2021-11-21T00:00:00+00:00	5	4	47	27	No	No	0	0	No	No	No	No	0	No	No
[]		3406	18	Recovered	2	11/25/2021	0	2	2	2	2	2	0	0	0	0	0	0	0	0	0	0	0	0	0	0	0	0	0	0	0	0	0	2021-11-25T00:00:00+00:00	4	10	50		No	No	0	0	No	No	No	No	0	No	No
[]		3439	18	Recovered	2	11/26/2021	0	2	2	2	2	2	0	0	0	0	0	0	0	0	0	0	0	0	0	0	0	0	0	0	0	0	0	2021-11-26T00:00:00+00:00	5	0	45		No	No	0	0	No	No	No	No	0	No	No
[]		3484	18	Recovered	2	11/28/2021	0	2	2	2	2	2	0	0	0	0	0	0	0	0	0	0	0	0	0	0	0	0	0	0	0	0	0	2021-11-28T00:00:00+00:00	5	5	70		No	No	0	0	No	No	No	No	0	No	No
[]		3527	18	Recovered	2	11/28/2021	0	2	2	2	2	2	0	0	0	0	0	0	0	0	0	0	0	0	0	0	0	0	0	0	0	0	0	2021-11-28T00:00:00+00:00	5	1	47	26	No	No	0	0	No	No	No	No	0	No	No
[]		3733	18	Recovered	2	12/10/2021	0	2	2	2	2	2	0	0	0	0	0	0	0	0	0	0	0	0	0	0	0	0	0	0	0	0	0	2021-12-10T00:00:00+00:00	5	3	46	0	No	No	0	0	No	No	No	No	0	No	No
[]		3792	18	Recovered	2	12/14/2021	0	2	2	2	2	2	0	0	0	0	0	0	0	0	0	0	0	0	0	0	0	0	0	0	0	0	0	2021-12-14T00:00:00+00:00	4	9	37	0	No	No	0	0	No	No	No	No	0	No	No
[]		3875	18	Recovered	2	12/21/2021	0	2	2	2	2	2	0	0	0	0	0	0	0	0	0	0	0	0	0	0	0	0	0	0	0	0	0	2021-12-21T00:00:00+00:00	4	10	45	26	No	No	0	0	No	No	No	No	0	No	No
[]		3934	18	Recovered	2	12/26/2021	0	2	2	2	2	2	0	0	0	0	0	0	0	0	0	0	0	0	0	0	0	0	0	0	0	0	0	2021-12-26T00:00:00+00:00	5	6	56		No	No	0	0	No	No	No	No	0	No	No
[]		3969	18	Recovered	2	12/30/2021	0	2	2	2	2	2	0	0	0	0	0	0	0	0	0	0	0	0	0	0	0	0	0	0	0	0	0	2021-12-30T00:00:00+00:00	5	1	75	0	No	No	0	0	No	No	No	No	0	No	No
[]		4059	18	Recovered	2	1/10/2022	0	2	2	2	2	2	0	0	0	0	0	0	0	0	0	0	0	0	0	0	0	0	0	0	0	0	0	2022-01-10T00:00:00+00:00	5	4	51		No	No	0	0	No	No	No	No	0	No	No
[]		4134	18	Recovered	2	1/17/2022	0	2	2	2	2	2	0	0	0	0	0	0	0	0	0	0	0	0	0	0	0	0	0	0	0	0	0	2022-01-17T00:00:00+00:00	4	11	40	0	No	No	0	0	No	No	No	No	0	No	No
[]		4170	18	Recovered	2	1/19/2022	0	2	2	2	2	2	0	0	0	0	0	0	0	0	0	0	0	0	0	0	0	0	0	0	0	0	0	2022-01-19T00:00:00+00:00	5	4	50	31	No	No	0	0	No	No	No	No	0	No	No
[]		4171	18	Recovered	2	1/19/2022	0	2	2	2	2	2	0	0	0	0	0	0	0	0	0	0	0	0	0	0	0	0	0	0	0	0	0	2022-01-19T00:00:00+00:00	5	5	58	0	No	No	0	0	No	No	No	No	0	No	No
[]		4206	18	Recovered	2	1/21/2022	0	2	2	2	2	2	0	0	0	0	0	0	0	0	0	0	0	0	0	0	0	0	0	0	0	0	0	2022-01-21T00:00:00+00:00	4	11	52		No	No	0	0	No	No	No	No	0	No	No
[]		4250	18	Recovered	2	1/25/2022	0	2	2	2	2	2	0	0	0	0	0	0	0	0	0	0	0	0	0	0	0	0	0	0	0	0	0	2022-01-25T00:00:00+00:00	5	2	70	0	No	No	0	0	No	No	No	No	0	No	No
[]		4309	18	Recovered	2	2/2/2022	0	2	2	2	2	2	0	0	0	0	0	0	0	0	0	0	0	0	0	0	0	0	0	0	0	0	0	2022-02-02T00:00:00+00:00	5	5	56		No	No	0	0	No	No	No	No	0	No	No
[]		4318	18	Recovered	2	2/3/2022	0	2	2	2	2	2	0	0	0	0	0	0	0	0	0	0	0	0	0	0	0	0	0	0	0	0	0	2022-02-03T00:00:00+00:00	4	10	46		No	No	0	0	No	No	No	No	0	No	No
[]		198	19	Recovered	2	3/26/2021	0	2	2	2	2	2	0	0	0	0	0	0	0	0	0	0	0	0	0	0	0	0	0	0	0	0	0	2021-03-26T10:40:38.942338+00:00	5	0	46					0	No	No	No	No	0	No	No
[]		307	19	Recovered	2	4/11/2021	0	2	2	2	2	2	0	0	0	0	0	0	0	0	0	0	0	0	0	0	0	0	0	0	0	0	0	2021-04-11T09:46:39.801036+00:00	5	2	50					0	No	No	No	No	0	No	No
[]		340	19	Recovered	2	4/11/2021	0	2	2	2	2	2	0	0	0	0	0	0	0	0	0	0	0	0	0	0	0	0	0	0	0	0	0	2021-04-11T11:28:58.451757+00:00	5	5	85					0	No	No	No	No	0	No	No
[]		378	19	Recovered	2	4/12/2021	0	2	2	2	2	2	0	0	0	0	0	0	0	0	0	0	0	0	0	0	0	0	0	0	0	0	0	2021-04-12T09:15:14.178718+00:00	5	2	50					0	No	No	No	No	0	Yes	No
[]		556	19	Unrecovered	1	4/21/2021	0	2	2	2	2	2	0	0	0	0	0	0	0	0	0	0	0	0	0	0	0	0	0	0	0	0	0	2021-04-21T06:45:07.620194+00:00	5	3	52					0	No	No	No	No	0	No	No
[]		558	19	Recovered	2	4/21/2021	0	2	2	2	2	2	0	0	0	0	0	0	0	0	0	0	0	0	0	0	0	0	0	0	0	0	0	2021-04-21T07:00:55.659336+00:00	5	5	48					0	No	No	No	No	0	No	No
[]		698	19	Recovered	2	5/6/2021	0	2	2	2	2	2	0	0	0	0	0	0	0	0	0	0	0	0	0	0	0	0	0	0	0	0	0	2021-05-06T09:20:22.403853+00:00	5	4	60					0	No	No	No	No	0	No	No
[]		709	19	Recovered	2	5/7/2021	0	2	2	2	2	2	0	0	0	0	0	0	0	0	0	0	0	0	0	0	0	0	0	0	0	0	0	2021-05-07T09:20:36.194146+00:00	4	7	49					0	No	No	No	No	0	No	No
[]		789	19	Recovered	2	5/10/2021	0	2	2	2	2	2	0	0	0	0	0	0	0	0	0	0	0	0	0	0	0	0	0	0	0	0	0	2021-05-10T10:31:01.982244+00:00	5	5	54					0	No	No	No	No	0	No	No
[]		858	19	Recovered	2	5/12/2021	0	2	2	2	2	2	0	0	0	0	0	0	0	0	0	0	0	0	0	0	0	0	0	0	0	0	0	2021-05-12T10:20:33.554651+00:00	5	1	56	30	No	No	0	1	No	No	No	No	0	No	No
[]		1624	19	Unrecovered	1	9/3/2021	0	2	2	2	2	2	0	0	0	0	0	0	0	0	0	0	0	0	0	0	0	0	0	0	0	0	0	2021-09-03T00:00:00+00:00	4	11	43		No	No	0	0	No	No	No	No	0	No	No
[]		1627	19	Recovered	2	9/3/2021	0	2	2	2	2	2	0	0	0	0	0	0	0	0	0	0	0	0	0	0	0	0	0	0	0	0	0	2021-09-03T00:00:00+00:00	5	0	43		No	No	0	0	No	No	No	No	0	No	No
[]		1629	19	Recovered	2	9/3/2021	0	2	2	2	2	2	0	0	0	0	0	0	0	0	0	0	0	0	0	0	0	0	0	0	0	0	0	2021-09-03T00:00:00+00:00	5	3	46	27	No	No	0	0	No	No	No	No	0	No	No
[]		1752	19	Recovered	2	9/7/2021	0	2	2	2	2	2	0	0	0	0	0	0	0	0	0	0	0	0	0	0	0	0	0	0	0	0	0	2021-09-07T00:00:00+00:00	5	5	47		No	No	0	0	No	No	No	No	0	No	No
[]		1796	19	Recovered	2	9/10/2021	0	2	2	2	2	2	0	0	0	0	0	0	0	0	0	0	0	0	0	0	0	0	0	0	0	0	0	2021-09-10T00:00:00+00:00	5	4	55	32	No	No	0	0	No	No	No	No	0	No	No
[]		1845	19	Recovered	2	9/12/2021	0	2	2	2	2	2	0	0	0	0	0	0	0	0	0	0	0	0	0	0	0	0	0	0	0	0	0	2021-09-12T00:00:00+00:00	5	2	54		No	No	0	0	No	No	No	No	0	No	No
[]		1964	19	Recovered	2	9/15/2021	0	2	2	2	2	2	0	0	0	0	0	0	0	0	0	0	0	0	0	0	0	0	0	0	0	0	0	2021-09-15T00:00:00+00:00	5	2	45		No	No	0	0	No	No	No	No	0	No	No
[]		2173	19	Recovered	2	9/22/2021	0	2	2	2	2	2	0	0	0	0	0	0	0	0	0	0	0	0	0	0	0	0	0	0	0	0	0	2021-09-22T00:00:00+00:00	5	6	85		No	No	0	0	No	No	No	No	0	No	No
[]		2252	19	Recovered	2	9/24/2021	0	2	2	2	2	2	0	0	0	0	0	0	0	0	0	0	0	0	0	0	0	0	0	0	0	0	0	2021-09-24T00:00:00+00:00	5	1	45	26	No	No	0	0	No	No	No	No	0	No	No
[]		2286	19	Recovered	2	9/26/2021	0	2	2	2	2	2	0	0	0	0	0	0	0	0	0	0	0	0	0	0	0	0	0	0	0	0	0	2021-09-26T00:00:00+00:00	5	0	44	28	No	No	0	0	No	No	No	No	0	No	No
[]		2475	19	Recovered	2	10/3/2021	0	2	2	2	2	2	0	0	0	0	0	0	0	0	0	0	0	0	0	0	0	0	0	0	0	0	0	2021-10-03T00:00:00+00:00	5	1	60		No	No	0	0	No	No	No	No	0	No	No
[]		2638	19	Unrecovered	1	10/8/2021	0	2	2	2	2	2	0	0	0	0	0	0	0	0	0	0	0	0	0	0	0	0	0	0	0	0	0	2021-10-08T00:00:00+00:00	5	6	52		No	No	0	0	No	No	No	No	0	No	No
[]		2764	19	Recovered	2	10/11/2021	0	2	2	2	2	2	0	0	0	0	0	0	0	0	0	0	0	0	0	0	0	0	0	0	0	0	0	2021-10-11T00:00:00+00:00	5	3	47	28	No	No	0	0	No	No	No	No	0	No	No
[]		2817	19	Recovered	2	10/19/2021	0	2	2	2	2	2	0	0	0	0	0	0	0	0	0	0	0	0	0	0	0	0	0	0	0	0	0	2021-10-19T00:00:00+00:00	5	3	42		No	No	0	0	No	No	No	No	0	No	No
[]		2842	19	Recovered	2	10/20/2021	0	2	2	2	2	2	0	0	0	0	0	0	0	0	0	0	0	0	0	0	0	0	0	0	0	0	0	2021-10-20T00:00:00+00:00	5	6	56		No	No	0	0	No	No	Yes	No	0	No	No
[]		2843	19	Recovered	2	10/20/2021	0	2	2	2	2	2	0	0	0	0	0	0	0	0	0	0	0	0	0	0	0	0	0	0	0	0	0	2021-10-20T00:00:00+00:00	5	4	49	27	No	No	0	0	No	No	No	No	0	No	No
[]		2913	19	Unrecovered	1	10/21/2021	0	2	2	2	2	2	0	0	0	0	0	0	0	0	0	0	0	0	0	0	0	0	0	0	0	0	0	2021-10-21T00:00:00+00:00	5	0	49		No	No	0	0	No	No	No	No	0	No	No
[]		2940	19	Recovered	2	10/22/2021	0	2	2	2	2	2	0	0	0	0	0	0	0	0	0	0	0	0	0	0	0	0	0	0	0	0	0	2021-10-22T00:00:00+00:00	5	5	43	28	No	No	0	0	No	No	No	No	0	No	No
[]		2942	19	Recovered	2	10/22/2021	0	2	2	2	2	2	0	0	0	0	0	0	0	0	0	0	0	0	0	0	0	0	0	0	0	0	0	2021-10-22T00:00:00+00:00	5	4	63		No	No	0	0	No	No	No	No	0	Yes	No
[]		2947	19	Recovered	2	10/22/2021	0	2	2	2	2	2	0	0	0	0	0	0	0	0	0	0	0	0	0	0	0	0	0	0	0	0	0	2021-10-22T00:00:00+00:00	4	6	58		No	No	0	0	No	No	No	No	0	No	No
[]		2952	19	Recovered	2	10/22/2021	0	2	2	2	2	2	0	0	0	0	0	0	0	0	0	0	0	0	0	0	0	0	0	0	0	0	0	2021-10-22T00:00:00+00:00	5	4	48		No	No	0	0	No	No	No	No	0	No	No
[]		3117	19	Recovered	2	10/31/2021	0	2	2	2	2	2	0	0	0	0	0	0	0	0	0	0	0	0	0	0	0	0	0	0	0	0	0	2021-10-31T00:00:00+00:00	5	0	55		No	No	0	0	No	No	No	No	0	No	No
[]		3197	19	Recovered	2	11/18/2021	0	2	2	2	2	2	0	0	0	0	0	0	0	0	0	0	0	0	0	0	0	0	0	0	0	0	0	2021-11-18T00:00:00+00:00	5	2	48	0	No	No	0	0	No	No	No	No	0	No	No
[]		3343	19	Recovered	2	11/21/2021	0	2	2	2	2	2	0	0	0	0	0	0	0	0	0	0	0	0	0	0	0	0	0	0	0	0	0	2021-11-21T00:00:00+00:00	5	0	50	0	No	No	0	0	No	No	No	No	0	No	No
[]		3385	19	Recovered	2	11/23/2021	0	2	2	2	2	2	0	0	0	0	0	0	0	0	0	0	0	0	0	0	0	0	0	0	0	0	0	2021-11-23T00:00:00+00:00	5	3	65	32	No	No	0	0	No	No	No	No	0	No	No
[]		3387	19	Recovered	2	11/23/2021	0	2	2	2	2	2	0	0	0	0	0	0	0	0	0	0	0	0	0	0	0	0	0	0	0	0	0	2021-11-23T00:00:00+00:00	5	2	49	26	No	No	0	0	No	No	No	No	0	No	No
[]		3665	19	Recovered	2	12/7/2021	0	2	2	2	2	2	0	0	0	0	0	0	0	0	0	0	0	0	0	0	0	0	0	0	0	0	0	2021-12-07T00:00:00+00:00	5	2	50	28	No	No	1	0	No	No	No	No	0	No	No
[]		3674	19	Recovered	2	12/7/2021	0	2	2	2	2	2	0	0	0	0	0	0	0	0	0	0	0	0	0	0	0	0	0	0	0	0	0	2021-12-07T00:00:00+00:00	5	1	70	0	No	No	0	0	No	No	No	No	0	No	No
[]		3678	19	Recovered	2	12/7/2021	0	2	2	2	2	2	0	0	0	0	0	0	0	0	0	0	0	0	0	0	0	0	0	0	0	0	0	2021-12-07T00:00:00+00:00	4	10	47	0	No	No	-2	0	No	No	No	No	0	No	No
[]		3757	19	Recovered	2	12/13/2021	0	2	2	2	2	2	0	0	0	0	0	0	0	0	0	0	0	0	0	0	0	0	0	0	0	0	0	2021-12-13T00:00:00+00:00	5	5	50	0	No	No	0	0	No	No	No	No	0	No	No
[]		4096	19	Recovered	2	1/13/2022	0	2	2	2	2	2	0	0	0	0	0	0	0	0	0	0	0	0	0	0	0	0	0	0	0	0	0	2022-01-13T00:00:00+00:00	5	2	52	0	No	No	0	0	No	No	No	No	0	No	No
[]		4121	19	Recovered	2	1/16/2022	0	2	2	2	2	2	0	0	0	0	0	0	0	0	0	0	0	0	0	0	0	0	0	0	0	0	0	2022-01-16T00:00:00+00:00	5	2	52	30	No	No	0	0	No	No	No	No	0	No	No
[]		4151	19	Recovered	2	1/18/2022	0	2	2	2	2	2	0	0	0	0	0	0	0	0	0	0	0	0	0	0	0	0	0	0	0	0	0	2022-01-18T00:00:00+00:00	5	4	50	29	No	No	0	0	No	No	No	No	0	No	No
[]		4163	19	Recovered	2	1/19/2022	0	2	2	2	2	2	0	0	0	0	0	0	0	0	0	0	0	0	0	0	0	0	0	0	0	0	0	2022-01-19T00:00:00+00:00	4	8	42	0	No	No	0	0	No	No	No	No	0	No	No
[]		4360	19	Recovered	2	2/9/2022	0	2	2	2	2	2	0	0	0	0	0	0	0	0	0	0	0	0	0	0	0	0	0	0	0	0	0	2022-02-09T00:00:00+00:00	4	11	53		No	No	0	0	No	No	No	No	0	No	No
[]		12	20	Recovered	2	3/25/2021	0	2	2	2	2	2	0	0	0	0	0	0	0	0	0	0	0	0	0	0	0	0	0	0	0	0	0	2021-03-25T10:57:36.100585+00:00	5	2	52					0	No	No	No	No	0	No	No
[]		88	20	Recovered	2	3/26/2021	0	2	2	2	2	2	0	0	0	0	0	0	0	0	0	0	0	0	0	0	0	0	0	0	0	0	0	2021-03-26T06:47:21.336512+00:00	5	4	41					0	No	No	No	No	0	No	No
[]		106	20	Recovered	2	3/26/2021	0	2	2	2	2	2	0	0	0	0	0	0	0	0	0	0	0	0	0	0	0	0	0	0	0	0	0	2021-03-26T07:17:10.111766+00:00	5	3	58					0	No	No	No	No	1	No	No
[]		115	20	Unrecovered	1	3/26/2021	0	2	2	2	2	2	0	0	0	0	0	2	3	0	1	3	0	0	0	0	0	0	0	0	0	0	0	2021-03-26T07:33:57.585493+00:00	5	4	66					0	No	No	No	No	0	No	No
[]		174	20	Recovered	2	3/26/2021	0	2	2	2	2	2	0	0	0	0	0	0	0	0	0	0	0	0	0	0	0	0	0	0	0	0	0	2021-03-26T09:24:35.660252+00:00	5	4	56					0	No	No	Yes	No	0	Yes	No
[]		311	20	Recovered	2	4/11/2021	0	2	2	2	2	2	0	0	0	0	0	0	0	0	0	0	0	0	0	0	0	0	0	0	0	0	0	2021-04-11T10:01:54.771261+00:00	5	1	49					0	No	No	No	No	0	No	No
[]		343	20	Recovered	2	4/12/2021	0	2	2	2	2	2	0	0	0	0	0	0	0	0	0	0	0	0	0	0	0	0	0	0	0	0	0	2021-04-12T06:04:56.354701+00:00	5	2	52					0	No	No	No	No	1	No	No
[]		360	20	Recovered	2	4/12/2021	0	2	2	2	2	2	0	0	0	0	0	0	0	0	0	0	0	0	0	0	0	0	0	0	0	0	0	2021-04-12T07:54:48.873540+00:00	5	2	46					0	No	No	Yes	No	0	No	No
[]		381	20	Recovered	2	4/12/2021	0	2	2	2	2	2	0	0	0	0	0	0	0	0	0	0	0	0	0	0	0	0	0	0	0	0	0	2021-04-12T09:35:32.960748+00:00	5	5	60					0	No	No	No	No	0	No	Yes
[]		391	20	Recovered	2	4/12/2021	0	2	2	2	2	2	0	0	0	0	0	0	0	0	0	0	0	0	0	0	0	0	0	0	0	0	0	2021-04-12T10:27:46.270487+00:00	4	9	37					0	No	No	No	No	0	No	No
[]		468	20	Recovered	2	4/16/2021	0	2	2	2	2	2	0	0	0	0	0	0	0	0	0	0	0	0	0	0	0	0	0	0	0	0	0	2021-04-16T15:17:37.833433+00:00	5	6	60					0	No	No	No	No	0	No	No
[]		475	20	Recovered	2	4/18/2021	0	2	2	2	2	2	0	0	0	0	0	0	0	0	0	0	0	0	0	0	0	0	0	0	0	0	0	2021-04-18T04:02:58.822940+00:00	5	5	44					0	No	No	No	No	0	No	No
[]		492	20	Recovered	2	4/18/2021	0	2	2	2	2	2	0	0	0	0	0	0	0	0	0	0	0	0	0	0	0	0	0	0	0	0	0	2021-04-18T10:08:02.708712+00:00	5	3	61					0	No	No	No	No	0	No	Yes
[]		497	20	Recovered	2	4/18/2021	0	2	2	2	2	2	0	0	0	0	0	0	0	0	0	0	0	0	0	0	0	0	0	0	0	0	0	2021-04-18T10:53:41.889017+00:00	5	4	57					0	No	No	No	No	0	No	No
[]		681	20	Recovered	2	5/5/2021	0	2	2	2	2	2	0	0	0	0	0	0	0	0	0	0	0	0	0	0	0	0	0	0	0	0	0	2021-05-05T11:05:22.890561+00:00	5	3	57					0	No	No	No	No	0	No	No
[]		683	20	Recovered	2	5/6/2021	0	2	2	2	2	2	0	0	0	0	0	0	0	0	0	0	0	0	0	0	0	0	0	0	0	0	0	2021-05-06T05:19:54.963154+00:00	5	5	45					0	No	No	No	No	0	No	No
[]		743	20	Recovered	2	5/9/2021	0	2	2	2	2	2	0	0	0	0	0	0	0	0	0	0	0	0	0	0	0	0	0	0	0	0	0	2021-05-09T10:49:50.131238+00:00	5	2	57					0	No	No	No	No	0	No	No
[]		1581	20	Unrecovered	1	8/30/2021	0	2	2	2	2	2	0	0	0	0	0	0	0	0	0	0	0	0	0	0	0	0	0	0	0	0	0	2021-08-30T00:00:00+00:00	5	2	48	26	No	No	0	0	No	No	No	No	0	No	No
[]		1588	20	Recovered	2	9/1/2021	0	2	2	2	2	2	0	0	0	0	0	0	0	0	0	0	0	0	0	0	0	0	0	0	0	0	0	2021-09-01T00:00:00+00:00	5	7	60	29	No	No	0	0	No	No	No	No	0	No	No
[]		1589	20	Recovered	2	9/1/2021	0	2	2	2	2	2	0	0	0	0	0	0	0	0	0	0	0	0	0	0	0	0	0	0	0	0	0	2021-09-01T00:00:00+00:00	5	0	50	29	No	No	0	0	No	No	No	No	0	Yes	No
[]		1677	20	Recovered	2	9/5/2021	0	2	2	2	2	2	0	0	0	0	0	0	0	0	0	0	0	0	0	0	0	0	0	0	0	0	0	2021-09-05T00:00:00+00:00	5	3	80	36	No	No	0	0	No	No	No	No	0	No	No
[]		1705	20	Recovered	2	9/6/2021	0	2	2	2	2	2	0	0	0	0	0	0	0	0	0	0	0	0	0	0	0	0	0	0	0	0	0	2021-09-06T00:00:00+00:00	4	11	53		No	No	0	0	No	No	No	No	0	No	No
[]		1718	20	Unrecovered	1	9/6/2021	0	2	2	2	2	2	0	1	0	0	0	0	0	0	0	0	0	0	0	3	2	0	0	0	0	0	0	2021-09-06T00:00:00+00:00	5	5	70		No	No	0	0	No	No	No	No	0	No	No
[]		1780	20	Recovered	2	9/8/2021	0	2	2	2	2	2	0	0	0	0	0	0	0	0	0	0	0	0	0	0	0	0	0	0	0	0	0	2021-09-08T00:00:00+00:00	5	2	45		No	No	0	0	No	No	No	No	0	No	No
[]		2012	20	Recovered	2	9/16/2021	0	2	2	2	2	2	0	0	0	0	0	0	0	0	0	0	0	0	0	0	0	0	0	0	0	0	0	2021-09-16T00:00:00+00:00	5	2	50		No	No	0	0	No	No	No	No	0	No	No
[]		2209	20	Recovered	2	9/23/2021	0	2	2	2	2	2	0	0	0	0	0	0	0	0	0	0	0	0	0	0	0	0	0	0	0	0	0	2021-09-23T00:00:00+00:00	5	0	51	27	No	No	0	0	No	No	No	No	0	No	No
[]		2240	20	Recovered	2	9/24/2021	0	2	2	2	2	2	0	0	0	0	0	0	0	0	0	0	0	0	0	0	0	0	0	0	0	0	0	2021-09-24T00:00:00+00:00	5	1	45		No	No	0	0	No	No	No	No	0	No	No
[]		2274	20	Recovered	2	9/26/2021	0	2	2	2	2	2	0	0	0	0	0	0	0	0	0	0	0	0	0	0	0	0	0	0	0	0	0	2021-09-26T00:00:00+00:00	5	2	50		No	No	0	0	No	No	No	No	0	No	No
[]		2338	20	Recovered	2	9/28/2021	0	2	2	2	2	2	0	0	0	0	0	0	0	0	0	0	0	0	0	0	0	0	0	0	0	0	0	2021-09-28T00:00:00+00:00	5	3	42		No	No	0	0	No	No	No	No	0	No	No
[]		2343	20	Recovered	2	9/28/2021	0	2	2	2	2	2	0	0	0	0	0	0	0	0	0	0	0	0	0	0	0	0	0	0	0	0	0	2021-09-28T00:00:00+00:00	5	0	60	0	No	No	0	0	No	No	No	No	0	No	No
[]		2344	20	Recovered	2	9/28/2021	0	2	2	2	2	2	0	0	0	0	0	0	0	0	0	0	0	0	0	0	0	0	0	0	0	0	0	2021-09-28T00:00:00+00:00	4	9	48	28	No	No	0	0	No	No	No	No	0	No	No
[]		2358	20	Recovered	2	9/28/2021	0	2	2	2	2	2	0	0	0	0	0	0	0	0	0	0	0	0	0	0	0	0	0	0	0	0	0	2021-09-28T00:00:00+00:00	5	1	49		No	No	0	0	No	No	No	No	0	No	No
[]		2539	20	Recovered	2	10/5/2021	0	2	2	2	2	2	0	0	0	0	0	0	0	0	0	0	0	0	0	0	0	0	0	0	0	0	0	2021-10-05T00:00:00+00:00	5	4	64		No	No	0	0	No	No	Yes	No	0	No	No
[]		2543	20	Recovered	2	10/5/2021	0	2	2	2	2	2	0	0	0	0	0	0	0	0	0	0	0	0	0	0	0	0	0	0	0	0	0	2021-10-05T00:00:00+00:00	5	2	53	30	No	No	0	0	No	No	No	No	0	No	No
[]		2592	20	Recovered	2	10/6/2021	0	2	2	2	2	2	0	0	0	0	0	0	0	0	0	0	0	0	0	0	0	0	0	0	0	0	0	2021-10-06T00:00:00+00:00	5	2	60	34	No	No	0	0	No	No	No	No	0	No	Yes
[]		2612	20	Recovered	2	10/8/2021	0	2	2	2	2	2	0	0	0	0	0	0	0	0	0	0	0	0	0	0	0	0	0	0	0	0	0	2021-10-08T00:00:00+00:00	5	2	57	0	No	No	0	1	No	No	No	No	0	No	No
[]		2811	20	Recovered	2	10/19/2021	0	2	2	2	2	2	0	0	0	0	0	0	0	0	0	0	0	0	0	0	0	0	0	0	0	0	0	2021-10-19T00:00:00+00:00	4	11	40		No	No	0	0	No	No	No	No	0	No	No
[]		2815	20	Recovered	2	10/19/2021	0	2	2	2	2	2	0	0	0	0	0	0	0	0	0	0	0	0	0	0	0	0	0	0	0	0	0	2021-10-19T00:00:00+00:00	5	3	42		No	No	0	0	No	No	No	No	0	No	No
[]		2833	20	Unrecovered	1	10/19/2021	0	2	2	2	2	2	0	0	0	0	0	0	0	0	0	0	0	0	0	0	0	0	1	0	0	0	0	2021-10-19T00:00:00+00:00	5	4	45	26	No	No	0	0	No	No	No	No	0	No	No
[]		2893	20	Recovered	2	10/21/2021	0	2	2	2	2	2	0	0	0	0	0	0	0	0	0	0	0	0	0	0	0	0	0	0	0	0	0	2021-10-21T00:00:00+00:00	5	2	65		No	No	0	0	No	No	No	No	0	No	No
[]		2896	20	Recovered	2	10/21/2021	0	2	2	2	2	2	0	0	0	0	0	0	0	0	0	0	0	0	0	0	0	0	0	0	0	0	0	2021-10-21T00:00:00+00:00	5	0	65		No	No	0	3	No	No	No	No	2	No	Yes
[]		3093	20	Recovered	2	10/31/2021	0	2	2	2	2	2	0	0	0	0	0	0	0	0	0	0	0	0	0	0	0	0	0	0	0	0	0	2021-10-31T00:00:00+00:00	5	4	51	30	No	No	0	0	No	No	No	No	0	No	No
[]		3177	20	Recovered	2	11/17/2021	0	2	2	2	2	2	0	0	0	0	0	0	0	0	0	0	0	0	0	0	0	0	0	0	0	0	0	2021-11-17T00:00:00+00:00	5	0	65		No	No	0	0	No	No	No	No	0	Yes	No
[]		3221	20	Recovered	2	11/18/2021	0	2	2	2	2	2	0	0	0	0	0	0	0	0	0	0	0	0	0	0	0	0	0	0	0	0	0	2021-11-18T00:00:00+00:00	5	1	47	27	No	No	0	0	No	No	No	No	0	No	No
[]		3263	20	Recovered	2	11/21/2021	0	2	2	2	2	2	0	0	0	0	0	0	0	0	0	0	0	0	0	0	0	0	0	0	0	0	0	2021-11-21T00:00:00+00:00	5	3	55		No	No	0	0	No	No	No	No	0	No	No
[]		3416	20	Unrecovered	1	11/25/2021	0	2	2	2	2	2	0	0	0	0	0	0	3	0	0	0	0	0	0	0	0	0	0	0	0	0	0	2021-11-25T00:00:00+00:00	5	3	47	26	No	No	0	0	No	No	No	No	0	No	No
[]		3509	20	Recovered	2	11/28/2021	0	2	2	2	2	2	0	0	0	0	0	0	0	0	0	0	0	0	0	0	0	0	0	0	0	0	0	2021-11-28T00:00:00+00:00	5	0	45	26	Yes	No	0	1	No	No	No	No	0	Yes	No
[]		3631	20	Recovered	2	12/3/2021	0	2	2	2	2	2	0	0	0	0	0	0	0	0	0	0	0	0	0	0	0	0	0	0	0	0	0	2021-12-03T00:00:00+00:00	5	6	58	0	No	No	0	0	No	No	No	No	0	No	No
[]		3702	20	Recovered	2	12/9/2021	0	2	2	2	2	2	0	0	0	0	0	0	0	0	0	0	0	0	0	0	0	0	0	0	0	0	0	2021-12-09T00:00:00+00:00	5	3	51	0	No	No	0	0	No	No	No	No	0	No	No
[]		3741	20	Recovered	2	12/12/2021	0	2	2	2	2	2	0	0	0	0	0	0	0	0	0	0	0	0	0	0	0	0	0	0	0	0	0	2021-12-12T00:00:00+00:00	4	10	45	26	No	No	0	0	No	No	No	No	0	No	No
[]		3753	20	Recovered	2	12/12/2021	0	2	2	2	2	2	0	0	0	0	0	0	0	0	0	0	0	0	0	0	0	0	0	0	0	0	0	2021-12-12T00:00:00+00:00	4	11	45		No	No	0	0	No	No	No	No	0	No	No
[]		3809	20	Recovered	2	12/14/2021	0	2	2	2	2	2	0	0	0	0	0	0	0	0	0	0	0	0	0	0	0	0	0	0	0	0	0	2021-12-14T00:00:00+00:00	5	0	72		No	No	0	2	No	No	No	No	0	No	No
[]		4010	20	Recovered	2	1/6/2022	0	2	2	2	2	2	0	0	0	0	0	0	0	0	0	0	0	0	0	0	0	0	0	0	0	0	0	2022-01-06T00:00:00+00:00	5	3	54	0	No	No	0	0	No	No	No	No	0	No	No
[]		4040	20	Recovered	2	1/9/2022	0	2	2	2	2	2	0	0	0	0	0	0	0	0	0	0	0	0	0	0	0	0	0	0	0	0	0	2022-01-09T00:00:00+00:00	5	4	55	0	No	No	0	0	No	No	No	No	0	No	No
[]		4070	20	Recovered	2	1/11/2022	0	2	2	2	2	2	0	0	0	0	0	0	0	0	0	0	0	0	0	0	0	0	0	0	0	0	0	2022-01-11T00:00:00+00:00	5	2	45		No	No	0	0	No	No	No	No	0	No	No
[]		4072	20	Recovered	2	1/11/2022	0	2	2	2	2	2	0	0	0	0	0	0	0	0	0	0	0	0	0	0	0	0	0	0	0	0	0	2022-01-11T00:00:00+00:00	5	0	48	0	No	No	0	0	No	No	No	No	0	No	No
[]		4084	20	Recovered	2	1/12/2022	0	2	2	2	2	2	0	0	0	0	0	0	0	0	0	0	0	0	0	0	0	0	0	0	0	0	0	2022-01-12T00:00:00+00:00	5	3	62	0	No	No	0	0	No	No	No	No	0	No	No
[]		4085	20	Recovered	2	1/12/2022	0	2	2	2	2	2	0	0	0	0	0	0	0	0	0	0	0	0	0	0	0	0	0	0	0	0	0	2022-01-12T00:00:00+00:00	5	6	56	0	No	No	0	0	No	No	No	No	0	No	No
[]		4103	20	Recovered	2	1/14/2022	0	2	2	2	2	2	0	0	0	0	0	0	0	0	0	0	0	0	0	0	0	0	0	0	0	0	0	2022-01-14T00:00:00+00:00	5	2	50	30	No	No	0	0	No	No	No	No	0	No	No
[]		4104	20	Recovered	2	1/14/2022	0	2	2	2	2	2	0	0	0	0	0	0	0	0	0	0	0	0	0	0	0	0	0	0	0	0	0	2022-01-14T00:00:00+00:00	5	2	50		No	No	0	0	No	No	No	No	0	No	No
[]		4105	20	Recovered	2	1/14/2022	0	2	2	2	2	2	0	0	0	0	0	0	0	0	0	0	0	0	0	0	0	0	0	0	0	0	0	2022-01-14T00:00:00+00:00	5	4	55		No	No	0	0	No	No	No	No	0	No	No
[]		4147	20	Recovered	2	1/18/2022	0	2	2	2	2	2	0	0	0	0	0	0	0	0	0	0	0	0	0	0	0	0	0	0	0	0	0	2022-01-18T00:00:00+00:00	5	4	52	31	No	No	0	0	No	No	No	No	0	No	No
[]		4160	20	Recovered	2	1/18/2022	0	2	2	2	2	2	0	0	0	0	0	0	0	0	0	0	0	0	0	0	0	0	0	0	0	0	0	2022-01-18T00:00:00+00:00	5	5	62	0	No	No	0	0	No	No	No	No	0	No	No
[]		4186	20	Recovered	2	1/20/2022	0	2	2	2	2	2	0	0	0	0	0	0	0	0	0	0	0	0	0	0	0	0	0	0	0	0	0	2022-01-20T00:00:00+00:00	5	2	43	22	No	No	0	0	No	No	No	No	0	No	No
[]		4211	20	Recovered	2	1/23/2022	0	2	2	2	2	2	0	0	0	0	0	0	0	0	0	0	0	0	0	0	0	0	0	0	0	0	0	2022-01-23T00:00:00+00:00	5	5	51	0	No	No	0	0	No	No	No	No	0	No	No
[]		4265	20	Recovered	2	1/26/2022	0	2	2	2	2	2	0	0	0	0	0	0	0	0	0	0	0	0	0	0	0	0	0	0	0	0	0	2022-01-26T00:00:00+00:00	5	0	41	0	No	No	0	0	No	No	No	No	0	No	No
[]		4352	20	Recovered	2	2/8/2022	0	2	2	2	2	2	0	0	0	0	0	0	0	0	0	0	0	0	0	0	0	0	0	0	0	0	0	2022-02-08T00:00:00+00:00	5	0	58		No	No	0	0	No	No	No	No	0	No	No
[]		5	21	Recovered	2	3/25/2021	0	2	2	2	2	2	0	0	0	0	0	0	0	0	0	0	0	0	0	0	0	0	0	0	0	0	0	2021-03-25T09:14:47.817494+00:00	5	0	52					0	No	No	No	No	0	Yes	No
[]		53	21	Recovered	2	3/26/2021	0	2	2	2	2	2	0	0	0	0	0	0	0	0	0	0	0	0	0	0	0	0	0	0	0	0	0	2021-03-26T06:00:53.043215+00:00	5	2	50					1	No	No	Yes	No	0	No	Yes
[]		114	21	Recovered	2	3/26/2021	0	2	2	2	2	2	0	0	0	0	0	0	0	0	0	0	0	0	0	0	0	0	0	0	0	0	0	2021-03-26T07:37:10.967410+00:00	5	2	56					0	No	No	No	No	0	Yes	No
[]		128	21	Unrecovered	1	3/26/2021	0	2	2	2	2	2	3	0	3	0	0	0	0	0	0	3	0	0	0	3	0	0	0	2	0	0	0	2021-03-26T08:05:56.787326+00:00	5	5	64					0	No	No	No	No	0	No	No
[]		152	21	Recovered	2	3/26/2021	0	2	2	2	2	2	0	0	0	0	0	0	0	0	0	0	0	0	0	0	0	0	0	0	0	0	0	2021-03-26T08:35:44.627172+00:00	5	2	64					0	No	No	No	No	0	No	No
[]		156	21	Recovered	2	3/26/2021	0	2	2	2	2	2	0	0	0	0	0	0	0	0	0	0	0	0	0	0	0	0	0	0	0	0	0	2021-03-26T08:43:07.001721+00:00	5	0	45					1	No	No	No	No	0	No	No
[]		170	21	Recovered	2	3/26/2021	0	2	2	2	2	2	0	0	0	0	0	0	0	0	0	0	0	0	0	0	0	0	0	0	0	0	0	2021-03-26T09:15:08.538897+00:00	5	6	62					0	No	No	Yes	No	0	No	No
[]		267	21	Recovered	2	4/11/2021	0	2	2	2	2	2	0	0	0	0	0	0	0	0	0	0	0	0	0	0	0	0	0	0	0	0	0	2021-04-11T05:18:00.589797+00:00	5	2	45					0	No	No	No	No	0	No	Yes
[]		415	21	Recovered	2	4/13/2021	0	2	2	2	2	2	0	0	0	0	0	0	0	0	0	0	0	0	0	0	0	0	0	0	0	0	0	2021-04-13T05:58:04.519687+00:00	5	1	58					0	No	No	No	No	0	No	No
[]		439	21	Recovered	2	4/13/2021	0	2	2	2	2	2	0	0	0	0	0	0	0	0	0	0	0	0	0	0	0	0	0	0	0	0	0	2021-04-13T08:18:16.038895+00:00	5	6	72					0	No	No	No	No	0	No	No
[]		447	21	Recovered	2	4/13/2021	0	2	2	2	2	2	2	0	0	0	0	0	0	0	3	0	0	0	3	0	0	0	0	0	0	0	2	2021-04-13T10:47:59.619411+00:00	5	2	49					0	No	No	No	No	0	No	No
[]		473	21	Recovered	2	4/18/2021	0	2	2	2	2	2	0	0	0	0	0	0	0	0	0	0	0	0	0	0	0	0	0	0	0	0	0	2021-04-18T03:58:02.226902+00:00	5	4	53					0	No	No	Yes	No	0	Yes	No
[]		495	21	Recovered	2	4/18/2021	0	2	2	2	2	2	0	0	0	0	0	0	0	0	0	0	0	0	0	0	0	0	0	0	0	0	0	2021-04-18T10:41:42.333357+00:00	5	3	72					0	No	No	No	No	0	No	No
[]		534	21	Recovered	2	4/20/2021	0	2	2	2	2	2	0	0	0	0	0	0	0	0	0	0	0	0	0	0	0	0	0	0	0	0	0	2021-04-20T09:11:40.561584+00:00	5	0	45					0	No	No	No	No	0	No	No
[]		567	21	Recovered	2	4/21/2021	0	2	2	2	2	2	0	0	0	0	0	0	0	0	0	0	0	0	0	0	0	0	0	0	0	0	0	2021-04-21T09:37:01.141988+00:00	5	2	43					0	No	No	No	No	0	Yes	No
[]		593	21	Recovered	2	4/22/2021	0	2	2	2	2	2	0	0	0	0	0	0	0	0	0	0	0	0	0	0	0	0	0	0	0	0	0	2021-04-22T09:23:18.886106+00:00	4	5	38					0	No	No	No	No	0	No	No
[]		654	21	Recovered	2	4/25/2021	0	2	2	2	2	2	0	0	0	0	0	0	0	0	0	0	0	0	0	0	0	0	0	0	0	0	0	2021-04-25T05:29:09.100602+00:00	5	1	55					0	No	No	No	No	0	No	No
[]		757	21	Recovered	2	5/10/2021	0	2	2	2	2	2	0	0	0	0	0	0	0	0	0	0	0	0	0	0	0	0	0	0	0	0	0	2021-05-10T06:13:34.391151+00:00	5	0	52					1	No	No	No	No	0	No	No
[]		766	21	Recovered	2	5/10/2021	0	2	2	2	2	2	0	0	0	0	0	0	0	0	0	0	0	0	0	0	0	0	0	0	0	0	0	2021-05-10T07:19:35.996612+00:00	4	9	51					0	No	No	No	No	0	No	No
[]		1630	21	Unrecovered	1	9/3/2021	0	2	2	2	2	2	0	2	0	0	0	0	0	0	0	0	0	0	0	2	0	0	4	2	0	0	0	2021-09-03T00:00:00+00:00	4	11	48		No	No	0	0	No	No	No	No	0	No	No
[]		1641	21	Unrecovered	1	9/3/2021	0	2	2	2	2	2	0	2	0	0	0	0	0	0	0	0	0	0	0	0	0	0	0	0	0	0	0	2021-09-03T00:00:00+00:00	5	5	76		No	No	0	0	No	No	No	No	0	No	No
[]		1642	21	Recovered	2	9/3/2021	0	2	2	2	2	2	0	0	0	0	0	0	0	0	0	0	0	0	0	0	0	0	0	0	0	0	0	2021-09-03T00:00:00+00:00	5	1	60	28	No	No	0	0	No	No	No	No	0	No	No
[]		1691	21	Recovered	2	9/6/2021	0	2	2	2	2	2	0	0	0	0	0	0	0	0	0	0	0	0	0	0	0	0	0	0	0	0	0	2021-09-06T00:00:00+00:00	5	0	45	26	Yes	No	0	0	No	No	No	No	0	No	No
[]		1745	21	Recovered	2	9/7/2021	0	2	2	2	2	2	0	0	0	0	0	0	0	0	0	0	0	0	0	0	0	0	0	0	0	0	0	2021-09-07T00:00:00+00:00	5	3	54		No	No	0	0	No	No	No	No	0	No	No
[]		1763	21	Recovered	2	9/8/2021	0	2	2	2	2	2	0	0	0	0	0	0	0	0	0	0	0	0	0	0	0	0	0	0	0	0	0	2021-09-08T00:00:00+00:00	5	1	52		No	No	0	0	No	No	No	No	0	No	No
[]		1952	21	Recovered	2	9/15/2021	0	2	2	2	2	2	0	0	0	0	0	0	0	0	0	0	0	0	0	0	0	0	0	0	0	0	0	2021-09-15T00:00:00+00:00	5	6	53		No	No	0	0	No	No	No	No	0	No	No
[]		2059	21	Recovered	2	9/19/2021	0	2	2	2	2	2	0	0	0	0	0	0	0	0	0	0	0	0	0	0	0	0	0	0	0	0	0	2021-09-19T00:00:00+00:00	5	2	49		No	No	0	0	No	No	No	No	0	No	No
[]		2202	21	Recovered	2	9/23/2021	0	2	2	2	2	2	0	0	0	0	0	0	0	0	0	0	0	0	0	0	0	0	0	0	0	0	0	2021-09-23T00:00:00+00:00	5	7	48	28	No	No	0		No	No	No	No	0	No	No
[]		2225	21	Recovered	2	9/23/2021	0	2	2	2	2	2	0	0	0	0	0	0	0	0	0	0	0	0	0	0	0	0	0	0	0	0	0	2021-09-23T00:00:00+00:00	5	4	54	28	No	No	0	0	No	No	No	No	0	No	No
[]		2255	21	Recovered	2	9/24/2021	0	2	2	2	2	2	0	0	0	0	0	0	0	0	0	0	0	0	0	0	0	0	0	0	0	0	0	2021-09-24T00:00:00+00:00	5	2	53	28	No	No	0	0	No	No	No	No	0	No	No
[]		2325	21	Recovered	2	9/28/2021	0	2	2	2	2	2	0	0	0	0	0	0	0	0	0	0	0	0	0	0	0	0	0	0	0	0	0	2021-09-28T00:00:00+00:00	5	5	90		No	No	0	0	No	No	No	No	1	Yes	No
[]		2355	21	Recovered	2	9/28/2021	0	2	2	2	2	2	0	0	0	0	0	0	0	0	0	0	0	0	0	0	0	0	0	0	0	0	0	2021-09-28T00:00:00+00:00	5	2	53		No	No	0	0	No	No	No	No	0	No	No
[]		2363	21	Recovered	2	9/28/2021	0	2	2	2	2	2	0	0	0	0	0	0	0	0	0	0	0	0	0	0	0	0	0	0	0	0	0	2021-09-28T00:00:00+00:00	5	0	50		No	No	0	0	No	No	No	No	0	No	No
[]		2466	21	Recovered	2	10/3/2021	0	2	2	2	2	2	0	0	0	0	0	0	0	0	0	0	0	0	0	0	0	0	0	0	0	0	0	2021-10-03T00:00:00+00:00	5	2	47		No	No	0	0	No	No	No	No	0	No	No
[]		2554	21	Recovered	2	10/6/2021	0	2	2	2	2	2	0	0	0	0	0	0	0	0	0	0	0	0	0	0	0	0	0	0	0	0	0	2021-10-06T00:00:00+00:00	5	1	43	27	No	No	0	0	No	No	No	No	0	No	No
[]		2569	21	Recovered	2	10/6/2021	0	2	2	2	2	2	0	0	0	0	0	0	0	0	0	0	0	0	0	0	0	0	0	0	0	0	0	2021-10-06T00:00:00+00:00	4	11	49		No	No	0	0	No	No	Yes	No	0	No	No
[]		2620	21	Recovered	2	10/8/2021	0	2	2	2	2	2	0	0	0	0	0	0	0	0	0	0	0	0	0	0	0	0	0	0	0	0	0	2021-10-08T00:00:00+00:00	4	10	50	0	No	No	0	0	No	No	No	No	0	No	No
[]		2657	21	Recovered	2	10/8/2021	0	2	2	2	2	2	0	0	0	0	0	0	0	0	0	0	0	0	0	0	0	0	0	0	0	0	0	2021-10-08T00:00:00+00:00	5	2	51		No	No	0	0	No	No	No	No	0	No	No
[]		2675	21	Recovered	2	10/10/2021	0	2	2	2	2	2	0	0	0	0	0	0	0	0	0	0	0	0	0	0	0	0	0	0	0	0	0	2021-10-10T00:00:00+00:00	5	0	62	30	No	No	0	0	No	No	No	No	0	No	No
[]		2736	21	Recovered	2	10/11/2021	0	2	2	2	2	2	0	0	0	0	0	0	0	0	0	0	0	0	0	0	0	0	0	0	0	0	0	2021-10-11T00:00:00+00:00	5	5	45	29	No	No	0	0	No	No	No	No	0	No	No
[]		2738	21	Recovered	2	10/11/2021	0	2	2	2	2	2	0	0	0	0	0	0	0	0	0	0	0	0	0	0	0	0	0	0	0	0	0	2021-10-11T00:00:00+00:00	5	2	42	28	No	No	0	0	No	No	No	No	0	No	No
[]		2749	21	Recovered	2	10/11/2021	0	2	2	2	2	2	0	0	0	0	0	0	0	0	0	0	0	0	0	0	0	0	0	0	0	0	0	2021-10-11T00:00:00+00:00	5	2	75		No	No	0	1	No	Yes	Yes	Yes	0	No	No
[]		2757	21	Recovered	2	10/11/2021	0	2	2	2	2	2	0	0	0	0	0	0	0	0	0	0	0	0	0	0	0	0	0	0	0	0	0	2021-10-11T00:00:00+00:00	5	3	60		No	No	0	1	No	No	No	No	0	No	No
[]		2799	21	Recovered	2	10/18/2021	0	2	2	2	2	2	0	0	0	0	0	0	0	0	0	0	0	0	0	0	0	0	0	0	0	0	0	2021-10-18T00:00:00+00:00	5	1	52		No	No	0	0	No	No	No	No	0	Yes	No
[]		2841	21	Recovered	2	10/20/2021	0	2	2	2	2	2	0	0	0	0	0	0	0	0	0	0	0	0	0	0	0	0	0	0	0	0	0	2021-10-20T00:00:00+00:00	4	10	50		No	No	0	0	No	No	No	No	0	No	No
[]		2869	21	Recovered	2	10/21/2021	0	2	2	2	2	2	0	0	0	0	0	0	0	0	0	0	0	0	0	0	0	0	0	0	0	0	0	2021-10-21T00:00:00+00:00	5	1	58	0	No	No	0	0	No	No	No	No	0	No	No
[]		2875	21	Recovered	2	10/21/2021	0	2	2	2	2	2	0	0	0	0	0	0	0	0	0	0	0	0	0	0	0	0	0	0	0	0	0	2021-10-21T00:00:00+00:00	5	1	45	0	No	No	0	0	No	No	No	No	0	No	No
[]		2881	21	Recovered	2	10/21/2021	0	2	2	2	2	2	0	0	0	0	0	0	0	0	0	0	0	0	0	0	0	0	0	0	0	0	0	2021-10-21T00:00:00+00:00	5	0	44	26	No	No	0	0	No	No	No	No	0	No	No
[]		3130	21	Recovered	2	11/16/2021	0	2	2	2	2	2	0	0	0	0	0	0	0	0	0	0	0	0	0	0	0	0	0	0	0	0	0	2021-11-16T00:00:00+00:00	5	3	48	27	No	No	0	0	No	No	No	No	0	No	No
[]		3152	21	Recovered	2	11/17/2021	0	2	2	2	2	2	0	0	0	0	0	0	0	0	0	0	0	0	0	0	0	0	0	0	0	0	0	2021-11-17T00:00:00+00:00	5	3	52	28	No	No	0	0	No	No	No	No	0	No	No
[]		3254	21	Recovered	2	11/19/2021	0	2	2	2	2	2	0	0	0	0	0	0	0	0	0	0	0	0	0	0	0	0	0	0	0	0	0	2021-11-19T00:00:00+00:00	5	2	48	28	No	No	0	0	No	No	No	No	0	No	No
[]		3304	21	Recovered	2	11/21/2021	0	2	2	2	2	2	0	0	0	0	0	0	0	0	0	0	0	0	0	0	0	0	0	0	0	0	0	2021-11-21T00:00:00+00:00	5	3	48		No	No	0	0	No	No	No	No	0	No	No
[]		3346	21	Recovered	2	11/21/2021	0	2	2	2	2	2	0	0	0	0	0	0	0	0	0	0	0	0	0	0	0	0	0	0	0	0	0	2021-11-21T00:00:00+00:00	5	0	50	0	No	No	0	0	No	No	No	No	0	No	No
[]		3496	21	Recovered	2	11/28/2021	0	2	2	2	2	2	0	0	0	0	0	0	0	0	0	0	0	0	0	0	0	0	0	0	0	0	0	2021-11-28T00:00:00+00:00	5	0	67		No	No	0	0	No	No	No	No	0	No	No
[]		3570	21	Recovered	2	12/1/2021	0	2	2	2	2	2	0	0	0	0	0	0	0	0	0	0	0	0	0	0	0	0	0	0	0	0	0	2021-12-01T00:00:00+00:00	5	3	57		No	No	0	0	No	No	No	No	0	No	No
[]		3663	21	Recovered	2	12/7/2021	0	2	2	2	2	2	0	0	0	0	0	0	0	0	0	0	0	0	0	0	0	0	0	0	0	0	0	2021-12-07T00:00:00+00:00	5	3	70	34	No	No	0	0	No	No	No	No	0	Yes	No
[]		3729	21	Recovered	2	12/10/2021	0	2	2	2	2	2	0	0	0	0	0	0	0	0	0	0	0	0	0	0	0	0	0	0	0	0	0	2021-12-10T00:00:00+00:00	5	5	50	30	No	No	0	0	No	No	No	No	0	No	No
[]		3767	21	Unrecovered	1	12/13/2021	0	2	2	2	2	2	0	0	0	0	0	0	0	0	0	0	0	0	0	3	0	0	0	3	0	0	4	2021-12-13T00:00:00+00:00	5	2	75		No	No	0	0	No	No	No	No	0	Yes	No
[]		3797	21	Recovered	2	12/14/2021	0	2	2	2	2	2	0	0	0	0	0	0	0	0	0	0	0	0	0	0	0	0	0	0	0	0	0	2021-12-14T00:00:00+00:00	5	0	55		Yes	No	0	2	No	No	No	No	0	Yes	No
[]		3910	21	Recovered	2	12/22/2021	0	2	2	2	2	2	0	0	0	0	0	0	0	0	0	0	0	0	0	0	0	0	0	0	0	0	0	2021-12-22T00:00:00+00:00	5	3	65		No	No	0	0	No	No	No	No	0	No	No
[]		3945	21	Recovered	2	12/26/2021	0	2	2	2	2	2	0	0	0	0	0	0	0	0	0	0	0	0	0	0	0	0	0	0	0	0	0	2021-12-26T00:00:00+00:00	5	3	72	0	No	No	0	0	No	No	No	No	0	No	No
[]		3978	21	Recovered	2	1/2/2022	0	2	2	2	2	2	0	0	0	0	0	0	0	0	0	0	0	0	0	0	0	0	0	0	0	0	0	2022-01-02T00:00:00+00:00	5	4	48		No	No	0	0	No	No	No	No	0	No	Yes
[]		4008	21	Recovered	2	1/6/2022	0	2	2	2	2	2	0	0	0	0	0	0	0	0	0	0	0	0	0	0	0	0	0	0	0	0	0	2022-01-06T00:00:00+00:00	5	0	50	0	No	No	0	0	No	No	No	No	0	No	No
[]		4024	21	Recovered	2	1/7/2022	0	2	2	2	2	2	0	0	0	0	0	0	0	0	0	0	0	0	0	0	0	0	0	0	0	0	0	2022-01-07T00:00:00+00:00	5	3	50	0	No	No	0	0	No	No	No	No	0	No	No
[]		4025	21	Recovered	2	1/7/2022	0	2	2	2	2	2	0	0	0	0	0	0	0	0	0	0	0	0	0	0	0	0	0	0	0	0	0	2022-01-07T00:00:00+00:00	5	3	50	0	No	No	0	0	No	No	No	No	0	No	No
[]		4277	21	Recovered	2	1/26/2022	0	2	2	2	2	2	0	0	0	0	0	0	0	0	0	0	0	0	0	0	0	0	0	0	0	0	0	2022-01-26T00:00:00+00:00	5	2	45	26	No	No	0	0	No	No	No	No	0	No	No
[]		27	22	Recovered	2	3/26/2021	0	2	2	2	2	2	0	0	0	0	0	0	0	0	0	0	0	0	0	0	0	0	0	0	0	0	0	2021-03-26T05:24:33.317635+00:00	5	2	65					0	No	No	Yes	No	1	Yes	No
[]		51	22	Recovered	2	3/26/2021	0	2	2	2	2	2	0	0	0	0	0	0	0	0	0	0	0	0	0	0	0	0	0	0	0	0	0	2021-03-26T05:57:17.670735+00:00	5	2	45					0	No	No	No	No	0	No	No
[]		62	22	Unrecovered	1	3/26/2021	0	2	2	2	2	2	0	0	0	3	0	0	0	0	0	0	0	0	0	0	0	0	0	0	0	0	0	2021-03-26T06:19:13.544091+00:00	5	4	58					0	No	No	No	No	0	No	No
[]		73	22	Recovered	2	3/26/2021	0	2	2	2	2	2	0	0	0	0	0	0	0	0	0	0	0	0	0	0	0	0	0	0	0	0	0	2021-03-26T06:32:02.447519+00:00	5	6	60					0	No	No	Yes	No	0	Yes	No
[]		83	22	Recovered	2	3/26/2021	0	2	2	2	2	2	0	0	0	0	0	0	3	0	0	0	0	0	0	0	0	0	0	0	0	0	0	2021-03-26T06:44:00.062762+00:00	5	1	47					0	No	No	No	No	1	No	No
[]		185	22	Recovered	2	3/26/2021	0	2	2	2	2	2	0	0	0	0	0	0	0	0	0	0	0	0	0	0	0	0	0	0	0	0	0	2021-03-26T09:38:34.573514+00:00	5	4	68					0	No	No	No	No	0	No	No
[]		215	22	Recovered	2	4/4/2021	0	2	2	2	2	2	0	0	0	0	0	0	0	0	0	0	0	0	0	0	0	0	0	0	0	0	0	2021-04-04T08:56:22.658839+00:00	5	2	66					0	No	No	Yes	No	0	No	No
[]		250	22	Recovered	2	4/9/2021	0	2	2	2	2	2	0	0	0	0	0	0	0	0	0	0	0	0	0	0	0	0	0	0	0	0	0	2021-04-09T09:45:39.769837+00:00	5	0	55					0	No	No	No	No	0	Yes	No
[]		258	22	Unrecovered	1	4/9/2021	0	2	2	2	2	2	0	4	0	0	0	4	4	0	0	0	0	0	2	0	0	0	0	3	0	0	0	2021-04-09T11:01:23.957292+00:00	5	4	54					0	No	No	No	No	0	No	No
[]		259	22	Recovered	2	4/9/2021	0	2	2	2	2	2	0	0	0	0	0	0	0	0	0	0	0	0	0	0	0	0	0	0	0	0	0	2021-04-09T11:02:21.811886+00:00	5	3	47					0	No	No	No	No	0	No	No
[]		337	22	Recovered	2	4/11/2021	0	2	2	2	2	2	0	0	0	0	0	0	0	0	0	0	0	0	0	0	0	0	0	0	0	0	0	2021-04-11T11:11:30.781984+00:00	5	0	48					0	Yes	No	No	No	0	No	No
[]		349	22	Recovered	2	4/12/2021	0	2	2	2	2	2	0	0	0	0	0	0	0	0	0	0	0	0	0	0	0	0	0	0	0	0	0	2021-04-12T07:16:44.079680+00:00	5	0	48					0	No	No	No	No	0	No	No
[]		373	22	Recovered	2	4/12/2021	0	2	2	2	2	2	0	0	0	0	0	0	0	0	0	0	0	0	0	0	0	0	0	0	0	0	0	2021-04-12T08:52:32.981941+00:00	5	0	49					0	No	No	No	No	0	No	No
[]		390	22	Recovered	2	4/12/2021	0	2	2	2	2	2	0	0	0	0	0	0	0	0	0	0	0	0	0	0	0	0	0	0	0	0	0	2021-04-12T10:13:03.674872+00:00	4	11	66					0	No	No	No	No	0	No	No
[]		407	22	Recovered	2	4/12/2021	0	2	2	2	2	2	0	0	0	0	0	0	0	0	0	0	0	0	0	0	0	0	0	0	0	0	0	2021-04-12T11:21:02.647361+00:00	5	3	60					0	No	No	No	No	1	No	No
[]		408	22	Recovered	2	4/12/2021	0	2	2	2	2	2	0	0	0	0	0	0	0	0	0	0	0	0	0	0	0	0	0	0	0	0	0	2021-04-12T11:25:17.234252+00:00	5	0	37					0	No	No	No	No	0	No	No
[]		426	22	Unrecovered	1	4/13/2021	2	2	2	2	2	2	0	0	3	0	0	3	4	0	0	4	0	0	0	0	0	0	1	0	1	0	2	2021-04-13T06:46:35.187526+00:00	5	3	54					0	No	No	No	No	1	No	Yes
[]		443	22	Recovered	2	4/13/2021	0	2	2	2	2	2	0	0	0	0	0	0	0	0	0	0	0	0	0	0	0	0	0	0	0	0	0	2021-04-13T08:31:01.025337+00:00	5	0	47					0	No	No	No	No	0	No	No
[]		487	22	Recovered	2	4/18/2021	0	2	2	2	2	2	0	0	0	0	0	0	0	0	0	0	0	0	0	0	0	0	0	0	0	0	0	2021-04-18T04:47:18.368691+00:00	5	0	58					0	No	No	No	No	0	No	No
[]		561	22	Recovered	2	4/21/2021	0	2	2	2	2	2	0	0	0	0	0	0	0	0	0	0	0	0	0	0	0	0	0	0	0	0	0	2021-04-21T08:18:34.839309+00:00	5	3	58					0	No	No	No	No	0	No	No
[]		586	22	Recovered	2	4/22/2021	0	2	2	2	2	2	0	0	0	0	0	0	0	0	0	0	0	0	0	0	0	0	0	0	0	0	0	2021-04-22T06:55:31.260411+00:00	5	0	49					0	No	No	No	No	0	No	No
[]		617	22	Recovered	2	4/22/2021	0	2	2	2	2	2	0	0	0	0	0	0	0	0	0	0	0	0	0	0	0	0	0	0	0	0	0	2021-04-22T10:47:41.960617+00:00	5	4	46					0	No	No	No	No	0	No	No
[]		660	22	Recovered	2	4/25/2021	0	2	2	2	2	2	0	0	0	0	0	0	0	0	0	0	0	0	0	0	0	0	0	0	0	0	0	2021-04-25T06:48:35.125993+00:00	5	3	46					0	No	No	No	No	0	No	No
[]		715	22	Recovered	2	5/9/2021	0	2	2	2	2	2	0	0	0	0	0	0	0	0	0	0	0	0	0	0	0	0	0	0	0	0	0	2021-05-09T06:44:40.861328+00:00	5	9	54					0	No	No	No	No	0	No	No
[]		762	22	Recovered	2	5/10/2021	0	2	2	2	2	2	0	0	0	0	0	0	0	0	0	0	0	0	0	0	0	0	0	0	0	0	0	2021-05-10T06:50:52.104361+00:00	4	11	50					0	No	No	No	No	0	No	No
[]		913	22	Recovered	2	5/14/2021	0	2	2	2	2	2	0	0	0	0	0	0	0	0	0	0	0	0	0	0	0	0	0	0	0	0	0	2021-05-14T09:51:16.633724+00:00	5	3	52		No	No	0	0	No	No	No	No	0	No	No
[]		1562	22	Unrecovered	1	8/30/2021	0	2	2	2	2	2	0	0	0	0	0	0	0	0	0	0	0	0	0	0	0	0	0	0	0	0	0	2021-08-30T00:00:00+00:00	5	0	53	27	No	No	0	0	No	No	No	No	0	No	No
[]		1701	22	Recovered	2	9/6/2021	0	2	2	2	2	2	0	0	0	0	0	0	0	0	0	0	0	0	0	0	0	0	0	0	0	0	0	2021-09-06T00:00:00+00:00	5	1	54	28	No	No	0	0	No	No	No	No	0	Yes	No
[]		1704	22	Unrecovered	1	9/6/2021	0	2	2	2	2	2	0	0	0	0	0	0	0	0	0	0	0	0	0	3	0	0	0	0	0	0	0	2021-09-06T00:00:00+00:00	5	1	56		No	No	0	1	No	No	No	No	0	No	No
[]		1714	22	Recovered	2	9/6/2021	0	2	2	2	2	2	0	0	0	0	0	0	0	0	0	0	0	0	0	0	0	0	0	0	0	0	0	2021-09-06T00:00:00+00:00	5	2	45	30	No	No	0	0	No	No	No	No	0	No	No
[]		1778	22	Recovered	2	9/8/2021	0	2	2	2	2	2	0	0	0	0	0	0	0	0	0	0	0	0	0	0	0	0	0	0	0	0	0	2021-09-08T00:00:00+00:00	5	2	45	27	No	No	0	0	No	No	No	No	0	No	No
[]		1860	22	Recovered	2	9/13/2021	0	2	2	2	2	2	0	0	0	0	0	0	0	0	0	0	0	0	0	0	0	0	0	0	0	0	0	2021-09-13T00:00:00+00:00	5	1	59	41	No	No	0	0	No	No	No	No	0	Yes	No
[]		1875	22	Unrecovered	1	9/13/2021	0	2	2	2	2	2	0	0	0	0	2	0	0	0	0	0	0	0	0	0	0	0	0	0	0	0	0	2021-09-13T00:00:00+00:00	5	2	60	30	No	No	1	0	No	No	No	No	0	No	No
[]		1902	22	Recovered	2	9/14/2021	0	2	2	2	2	2	0	0	0	0	0	0	0	0	0	0	0	0	0	0	0	0	0	0	0	0	0	2021-09-14T00:00:00+00:00	5	4	65		No	No	0	0	No	No	No	No	0	No	No
[]		1915	22	Recovered	2	9/14/2021	0	2	2	2	2	2	0	0	0	0	0	0	0	0	0	0	0	0	0	0	0	0	0	0	0	0	0	2021-09-14T00:00:00+00:00	5	5	55	32	No	No	0	0	No	No	No	No	0	No	No
[]		1921	22	Recovered	2	9/14/2021	0	2	2	2	2	2	0	0	0	0	0	0	0	0	0	0	0	0	0	0	0	0	0	0	0	0	0	2021-09-14T00:00:00+00:00	5	0	40	26	No	No	0	0	No	No	No	No	0	No	No
[]		1938	22	Recovered	2	9/15/2021	0	2	2	2	2	2	0	0	0	0	0	0	0	0	0	0	0	0	0	0	0	0	0	0	0	0	0	2021-09-15T00:00:00+00:00	5	7	64		No	No	0	0	No	No	No	No	0	No	No
[]		1972	22	Recovered	2	9/15/2021	0	2	2	2	2	2	0	0	0	0	0	0	0	0	0	0	0	0	0	0	0	0	0	0	0	0	0	2021-09-15T00:00:00+00:00	5	4	65	32	No	No	0	0	No	No	No	No	0	No	Yes
[]		1990	22	Recovered	2	9/16/2021	0	2	2	2	2	2	0	0	0	0	0	0	0	0	0	0	0	0	0	0	0	0	0	0	0	0	0	2021-09-16T00:00:00+00:00	5	0	50	0	No	No	0	0	No	No	No	No	0	No	No
[]		2028	22	Recovered	2	9/17/2021	0	2	2	2	2	2	0	0	0	0	0	0	0	0	0	0	0	0	0	0	0	0	0	0	0	0	0	2021-09-17T00:00:00+00:00	5	0	58	0	No	No	0	0	No	No	No	No	0	Yes	No
[]		2065	22	Recovered	2	9/19/2021	0	2	2	2	2	2	0	0	0	0	0	0	0	0	0	0	0	0	0	0	0	0	0	0	0	0	0	2021-09-19T00:00:00+00:00	5	3	44		No	No	0	0	No	No	No	No	0	No	No
[]		2079	22	Recovered	2	9/20/2021	0	2	2	2	2	2	0	0	0	0	0	0	0	0	0	0	0	0	0	0	0	0	0	0	0	0	0	2021-09-20T00:00:00+00:00	5	2	72	0	No	No	0	0	No	No	No	No	0	No	No
[]		2096	22	Recovered	2	9/20/2021	0	2	2	2	2	2	0	0	0	0	0	0	0	0	0	0	0	0	0	0	0	0	0	0	0	0	0	2021-09-20T00:00:00+00:00	5	4	60		No	No	0	0	No	No	No	No	0	No	No
[]		2108	22	Recovered	2	9/20/2021	0	2	2	2	2	2	0	0	0	0	0	0	0	0	0	0	0	0	0	0	0	0	0	0	0	0	0	2021-09-20T00:00:00+00:00	4	11	47		No	No	0	0	No	No	No	No	0	No	No
[]		2114	22	Recovered	2	9/20/2021	0	2	2	2	2	2	0	0	0	0	0	0	0	0	0	0	0	0	0	0	0	0	0	0	0	0	0	2021-09-20T00:00:00+00:00	5	3	45		No	No	0	0	No	No	No	No	0	No	No
[]		2221	22	Recovered	2	9/23/2021	0	2	2	2	2	2	0	0	0	0	0	0	0	0	0	0	0	0	0	0	0	0	0	0	0	0	0	2021-09-23T00:00:00+00:00	5	3	43	0	No	No	0	0	No	No	No	No	0	No	No
[]		2247	22	Recovered	2	9/24/2021	0	2	2	2	2	2	0	0	0	0	0	0	0	0	0	0	0	0	0	0	0	0	0	0	0	0	0	2021-09-24T00:00:00+00:00	5	0	55		No	No	0	0	No	No	No	No	0	No	No
[]		2271	22	Recovered	2	9/26/2021	0	2	2	2	2	2	0	0	0	0	0	0	0	0	0	0	0	0	0	0	0	0	0	0	0	0	0	2021-09-26T00:00:00+00:00	5	3	65	0	No	No	0	1	No	No	No	No	0	No	No
[]		2299	22	Recovered	2	9/27/2021	0	2	2	2	2	2	0	0	0	0	0	0	0	0	0	0	0	0	0	0	0	0	0	0	0	0	0	2021-09-27T00:00:00+00:00	4	11	56	28	No	No	0	0	No	No	No	No	0	Yes	No
[]		2313	22	Recovered	2	9/27/2021	0	2	2	2	2	2	0	0	0	0	0	0	0	0	0	0	0	0	0	0	0	0	0	0	0	0	0	2021-09-27T00:00:00+00:00	5	1	42		No	No	0	0	No	No	No	No	0	No	No
[]		2347	22	Recovered	2	9/28/2021	0	2	2	2	2	2	0	0	0	0	0	0	0	0	0	0	0	0	0	0	0	0	0	0	0	0	0	2021-09-28T00:00:00+00:00	5	5	50	0	No	No	0	0	No	No	No	No	0	No	No
[]		2360	22	Recovered	2	9/28/2021	0	2	2	2	2	2	0	0	0	0	0	0	0	0	0	0	0	0	0	0	0	0	0	0	0	0	0	2021-09-28T00:00:00+00:00	4	11	60		No	No	0	0	No	No	No	No	0	Yes	No
[]		2379	22	Recovered	2	9/29/2021	0	2	2	2	2	2	0	0	0	0	0	0	0	0	0	0	0	0	0	0	0	0	0	0	0	0	0	2021-09-29T00:00:00+00:00	5	0	60	32	No	No	0	0	No	No	No	No	0	No	No
[]		2425	22	Recovered	2	9/30/2021	0	2	2	2	2	2	0	0	0	0	0	0	0	0	0	0	0	0	0	0	0	0	0	0	0	0	0	2021-09-30T00:00:00+00:00	5	5	58		No	No	0	0	No	No	No	No	0	No	No
[]		2433	22	Recovered	2	10/1/2021	0	2	2	2	2	2	0	0	0	0	0	0	0	0	0	0	0	0	0	0	0	0	0	0	0	0	0	2021-10-01T00:00:00+00:00	5	1	57	34	No	No	0	0	No	No	No	No	0	No	No
[]		2467	22	Recovered	2	10/3/2021	0	2	2	2	2	2	0	0	0	0	0	0	0	0	0	0	0	0	0	0	0	0	0	0	0	0	0	2021-10-03T00:00:00+00:00	5	5	52		No	No	0	0	No	No	No	No	0	No	No
[]		2474	22	Recovered	2	10/3/2021	0	2	2	2	2	2	0	0	0	0	0	0	0	0	0	0	0	0	0	0	0	0	0	0	0	0	0	2021-10-03T00:00:00+00:00	5	4	50		No	No	0	0	No	No	No	No	0	No	No
[]		2545	22	Recovered	2	10/5/2021	0	2	2	2	2	2	0	0	0	0	0	0	0	0	0	0	0	0	0	0	0	0	0	0	0	0	0	2021-10-05T00:00:00+00:00	5	0	52		No	No	0	0	No	No	No	No	0	No	No
[]		2587	22	Recovered	2	10/6/2021	0	2	2	2	2	2	0	0	0	0	0	0	0	0	0	0	0	0	0	0	0	0	0	0	0	0	0	2021-10-06T00:00:00+00:00	4	9	48	0	No	No	0	0	No	No	No	No	0	No	No
[]		2637	22	Recovered	2	10/8/2021	0	2	2	2	2	2	0	0	0	0	0	0	0	0	0	0	0	0	0	0	0	0	0	0	0	0	0	2021-10-08T00:00:00+00:00	5	3	40	25	No	No	0	0	No	No	No	No	0	No	No
[]		2655	22	Recovered	2	10/8/2021	0	2	2	2	2	2	0	0	0	0	0	0	0	0	0	0	0	0	0	0	0	0	0	0	0	0	0	2021-10-08T00:00:00+00:00	5	3	42		No	No	0	0	No	No	No	No	0	No	No
[]		2671	22	Recovered	2	10/10/2021	0	2	2	2	2	2	0	0	0	0	0	0	0	0	0	0	0	0	0	0	0	0	0	0	0	0	0	2021-10-10T00:00:00+00:00	4	10	49	27	No	No	0	0	No	No	No	No	0	No	No
[]		2704	22	Recovered	2	10/10/2021	0	2	2	2	2	2	0	0	0	0	0	0	0	0	0	0	0	0	0	0	0	0	0	0	0	0	0	2021-10-10T00:00:00+00:00	5	4	55	0	No	No	0	0	No	No	No	No	0	No	No
[]		2777	22	Recovered	2	10/18/2021	0	2	2	2	2	2	0	0	0	0	0	0	0	0	0	0	0	0	0	0	0	0	0	0	0	0	0	2021-10-18T00:00:00+00:00	5	4	67	31	No	No	0	0	No	No	No	No	0	No	No
[]		2790	22	Recovered	2	10/18/2021	0	2	2	2	2	2	0	0	0	0	0	0	0	0	0	0	0	0	0	0	0	0	0	0	0	0	0	2021-10-18T00:00:00+00:00	5	8	52	30	No	No	0	1	No	No	No	No	0	No	No
[]		2807	22	Recovered	2	10/19/2021	0	2	2	2	2	2	0	0	0	0	0	0	0	0	0	0	0	0	0	0	0	0	0	0	0	0	0	2021-10-19T00:00:00+00:00	5	3	44	28	No	No	0	0	No	No	No	No	0	No	No
[]		2818	22	Recovered	2	10/19/2021	0	2	2	2	2	2	0	0	0	0	0	0	0	0	0	0	0	0	0	0	0	0	0	0	0	0	0	2021-10-19T00:00:00+00:00	5	6	52		No	No	0	0	No	No	Yes	No	0	No	No
[]		2844	22	Recovered	2	10/20/2021	0	2	2	2	2	2	0	0	0	0	0	0	0	0	0	0	0	0	0	0	0	0	0	0	0	0	0	2021-10-20T00:00:00+00:00	5	3	51	34	No	No	0	0	No	No	No	No	0	No	No
[]		2849	22	Recovered	2	10/20/2021	0	2	2	2	2	2	0	0	0	0	0	0	0	0	0	0	0	0	0	0	0	0	0	0	0	0	0	2021-10-20T00:00:00+00:00	5	3	55	28	No	No	0	0	No	No	No	No	0	No	No
[]		2880	22	Recovered	2	10/21/2021	0	2	2	2	2	2	0	0	0	0	0	0	0	0	0	0	0	0	0	0	0	0	0	0	0	0	0	2021-10-21T00:00:00+00:00	5	0	45		Yes	Yes	1	0	No	No	No	No	0	No	No
[]		2902	22	Recovered	2	10/21/2021	0	2	2	2	2	2	0	0	0	0	0	0	0	0	0	0	0	0	0	0	0	0	0	0	0	0	0	2021-10-21T00:00:00+00:00	5	0	60	34	No	No	0	0	No	No	No	No	0	No	No
[]		2934	22	Recovered	2	10/22/2021	0	2	2	2	2	2	0	0	0	0	0	0	0	0	0	0	0	0	0	0	0	0	0	0	0	0	0	2021-10-22T00:00:00+00:00	5	0	75		No	No	0	1	No	No	No	No	1	Yes	No
[]		2958	22	Recovered	2	10/24/2021	0	2	2	2	2	2	0	0	0	0	0	0	0	0	0	0	0	0	0	0	0	0	0	0	0	0	0	2021-10-24T00:00:00+00:00	5	0	43	0	No	No	0	0	No	No	No	No	0	No	No
[]		3079	22	Recovered	2	10/28/2021	0	2	2	2	2	2	0	0	0	0	0	0	0	0	0	0	0	0	0	0	0	0	0	0	0	0	0	2021-10-28T00:00:00+00:00	5	2	58	28	No	No	0	0	No	No	No	No	0	No	No
[]		3160	22	Unrecovered	1	11/17/2021	0	2	2	2	2	2	0	3	0	0	0	0	0	0	0	0	0	0	0	0	0	0	0	0	0	0	0	2021-11-17T00:00:00+00:00	5	4	54	30	No	No	0	0	No	No	No	No	0	No	Yes
[]		3205	22	Unrecovered	1	11/18/2021	0	2	2	2	2	2	0	0	0	0	0	0	0	0	0	0	0	0	0	0	0	0	0	0	0	0	2	2021-11-18T00:00:00+00:00	5	1	40	26	No	No	0	0	No	No	No	No	0	No	No
[]		3219	22	Recovered	2	11/18/2021	0	2	2	2	2	2	0	0	0	0	0	0	0	0	0	0	0	0	0	0	0	0	0	0	0	0	0	2021-11-18T00:00:00+00:00	4	11	55	26	No	No	0	0	No	No	No	No	0	No	No
[]		3256	22	Recovered	2	11/21/2021	0	2	2	2	2	2	0	0	0	0	0	0	0	0	0	0	0	0	0	0	0	0	0	0	0	0	0	2021-11-21T00:00:00+00:00	4	6	37		No	No	0	0	No	No	No	No	0	No	No
[]		3294	22	Recovered	2	11/19/2021	0	2	2	2	2	2	0	0	0	0	0	0	0	0	0	0	0	0	0	0	0	0	0	0	0	0	0	2021-11-19T00:00:00+00:00	5	1	50	0	No	No	0	0	No	No	No	No	0	No	No
[]		3298	22	Recovered	2	11/21/2021	0	2	2	2	2	2	0	0	0	0	0	0	0	0	0	0	0	0	0	0	0	0	0	0	0	0	0	2021-11-21T00:00:00+00:00	5	3	45	26	No	No	0	0	No	No	No	No	0	No	No
[]		3312	22	Recovered	2	11/22/2021	0	2	2	2	2	2	0	0	0	0	0	0	0	0	0	0	0	0	0	0	0	0	0	0	0	0	0	2021-11-22T00:00:00+00:00	4	5	47	26	No	No	0	0	No	No	No	No	0	No	No
[]		3402	22	Recovered	2	11/25/2021	0	2	2	2	2	2	0	0	0	0	0	0	0	0	0	0	0	0	0	0	0	0	0	0	0	0	0	2021-11-25T00:00:00+00:00	5	3	53		No	No	0	0	No	No	No	No	0	No	No
[]		3457	22	Recovered	2	11/26/2021	0	2	2	2	2	2	0	0	0	0	0	0	0	0	0	0	0	0	0	0	0	0	0	0	0	0	0	2021-11-26T00:00:00+00:00	5	1	46	0	No	No	0	0	No	No	No	No	0	No	No
[]		3591	22	Recovered	2	12/2/2021	0	2	2	2	2	2	0	0	0	0	0	0	0	0	0	0	0	0	0	0	0	0	0	0	0	0	0	2021-12-02T00:00:00+00:00	5	3	58		No	No	0	0	No	No	No	No	0	No	No
[]		3620	22	Recovered	2	12/3/2021	0	2	2	2	2	2	0	0	0	0	0	0	0	0	0	0	0	0	0	0	0	0	0	0	0	0	0	2021-12-03T00:00:00+00:00	5	0	56	0	No	No	0	0	No	Yes	Yes	No	0	No	No
[]		3623	22	Recovered	2	12/3/2021	0	2	2	2	2	2	0	0	0	0	0	0	0	0	0	0	0	0	0	0	0	0	0	0	0	0	0	2021-12-03T00:00:00+00:00	5	5	54		No	No	0	0	No	No	No	No	0	No	No
[]		3642	22	Recovered	2	12/6/2021	0	2	2	2	2	2	0	0	0	0	0	0	0	0	0	0	0	0	0	0	0	0	0	0	0	0	0	2021-12-06T00:00:00+00:00	5	5	44	25	No	No	0	0	No	No	No	No	0	No	No
[]		3671	22	Recovered	2	12/7/2021	0	2	2	2	2	2	0	0	0	0	0	0	0	0	0	0	0	0	0	0	0	0	0	0	0	0	0	2021-12-07T00:00:00+00:00	5	0	65	0	No	No	0	0	No	No	No	No	0	No	No
[]		3673	22	Recovered	2	12/7/2021	0	2	2	2	2	2	0	0	0	0	0	0	0	0	0	0	0	0	0	0	0	0	0	0	0	0	0	2021-12-07T00:00:00+00:00	5	5	75	0	No	No	0	0	No	No	No	No	0	No	No
[]		3683	22	Recovered	2	12/8/2021	0	2	2	2	2	2	0	0	0	0	0	0	0	0	0	0	0	0	0	0	0	0	0	0	0	0	0	2021-12-08T00:00:00+00:00	5	2	55	0	No	No	0	0	No	No	No	No	0	No	No
[]		3704	22	Recovered	2	12/9/2021	0	2	2	2	2	2	0	0	0	0	0	0	0	0	0	0	0	0	0	0	0	0	0	0	0	0	0	2021-12-09T00:00:00+00:00	5	2	50	0	No	No	0	0	No	No	No	No	0	No	No
[]		3751	22	Unrecovered	1	12/12/2021	0	2	2	2	2	2	0	4	0	0	0	0	3	0	0	0	0	0	0	2	0	0	0	0	0	0	0	2021-12-12T00:00:00+00:00	5	3	53		No	No	0	0	No	No	No	No	0	No	No
[]		3810	22	Recovered	2	12/14/2021	0	2	2	2	2	2	0	0	0	0	0	0	0	0	0	0	0	0	0	0	0	0	0	0	0	0	0	2021-12-14T00:00:00+00:00	5	4	49		No	No	0	0	No	No	No	No	0	No	No
[]		3841	22	Recovered	2	12/19/2021	0	2	2	2	2	2	0	0	0	0	0	0	0	0	0	0	0	0	0	0	0	0	0	0	0	0	0	2021-12-19T00:00:00+00:00	5	3	57		No	No	0	0	No	No	No	No	0	No	No
[]		3874	22	Recovered	2	12/21/2021	0	2	2	2	2	2	0	0	0	0	0	0	0	0	0	0	0	0	0	0	0	0	0	0	0	0	0	2021-12-21T00:00:00+00:00	5	1	55	30	No	No	0	0	No	No	No	No	0	No	No
[]		3912	22	Unrecovered	1	12/22/2021	0	2	2	2	2	2	0	0	0	0	0	0	0	0	0	0	0	0	0	0	0	0	2	0	0	0	0	2021-12-22T00:00:00+00:00	5	6	53	27	No	No	0	0	No	No	No	No	0	No	No
[]		3993	22	Recovered	2	1/5/2022	0	2	2	2	2	2	0	0	0	0	0	0	0	0	0	0	0	0	0	0	0	0	0	0	0	0	0	2022-01-05T00:00:00+00:00	5	2	48	0	No	No	0	0	No	No	No	No	0	No	No
[]		3994	22	Recovered	2	1/5/2022	0	2	2	2	2	2	0	0	0	0	0	0	0	0	0	0	0	0	0	0	0	0	0	0	0	0	0	2022-01-05T00:00:00+00:00	5	2	55		No	No	0	1	No	No	No	No	0	No	No
[]		4048	22	Recovered	2	1/10/2022	0	2	2	2	2	2	0	0	0	0	0	0	0	0	0	0	0	0	0	0	0	0	0	0	0	0	0	2022-01-10T00:00:00+00:00	5	2	70		No	No	0	0	No	No	No	No	0	No	No
[]		4176	22	Recovered	2	1/19/2022	0	2	2	2	2	2	0	0	0	0	0	0	0	0	0	0	0	0	0	0	0	0	0	0	0	0	0	2022-01-19T00:00:00+00:00	5	1	48		No	No	0	0	No	No	No	No	0	No	No
[]		4230	22	Recovered	2	1/24/2022	0	2	2	2	2	2	0	0	0	0	0	0	0	0	0	0	0	0	0	0	0	0	0	0	0	0	0	2022-01-24T00:00:00+00:00	5	3	56	0	No	No	0	0	No	No	No	No	0	No	No
[]		4310	22	Recovered	2	2/2/2022	0	2	2	2	2	2	0	0	0	0	0	0	0	0	0	0	0	0	0	0	0	0	0	0	0	0	0	2022-02-02T00:00:00+00:00	5	0	58		No	No	0	0	No	No	No	No	0	No	No
[]		4366	22	Recovered	2	2/9/2022	0	2	2	2	2	2	0	0	0	0	0	0	0	0	0	0	0	0	0	0	0	0	0	0	0	0	0	2022-02-09T00:00:00+00:00	4	9	43		No	No	0	0	No	No	No	No	0	No	No
[]		125	23	Recovered	2	3/26/2021	0	2	2	2	2	2	0	0	0	0	0	0	0	0	0	0	0	0	0	0	0	0	0	0	0	0	0	2021-03-26T08:00:37.185865+00:00	4	10	46					0	No	No	No	No	0	No	No
[]		131	23	Recovered	2	3/26/2021	0	2	2	2	2	2	0	0	0	0	0	0	0	0	0	0	0	0	0	0	0	0	0	0	0	0	0	2021-03-26T08:07:18.030411+00:00	5	2	79					0	No	No	No	No	1	Yes	No
[]		132	23	Recovered	2	3/26/2021	0	2	2	2	2	2	0	0	0	0	0	0	0	0	0	0	0	0	0	0	0	0	0	0	0	0	0	2021-03-26T08:07:56.556058+00:00	5	4	50					0	No	No	No	No	0	No	No
[]		181	23	Recovered	2	3/26/2021	0	2	2	2	2	2	0	0	0	0	0	0	0	0	0	0	0	0	0	0	0	0	0	0	0	0	0	2021-03-26T09:35:31.093505+00:00	5	2	50					0	No	No	No	No	0	No	No
[]		223	23	Recovered	2	4/8/2021	0	2	2	2	2	2	0	0	0	0	0	1	2	0	0	0	0	0	0	0	2	0	0	0	0	0	0	2021-04-08T09:05:48.825170+00:00	5	0	50					0	No	No	No	No	0	No	No
[]		247	23	Recovered	2	4/9/2021	0	2	2	2	2	2	0	0	0	0	0	0	3	0	0	0	0	5	0	0	0	0	0	0	0	4	0	2021-04-09T08:53:22.950884+00:00	5	2	45					0	No	No	No	No	0	No	Yes
[]		269	23	Recovered	2	4/11/2021	0	2	2	2	2	2	0	0	0	0	0	0	0	0	0	0	0	0	0	0	0	0	0	0	0	0	0	2021-04-11T05:37:42.325275+00:00	5	2	53					0	No	No	No	No	0	Yes	No
[]		290	23	Recovered	2	4/11/2021	0	2	2	2	2	2	0	0	0	0	0	0	0	0	0	0	0	0	0	0	0	0	0	0	0	0	0	2021-04-11T08:36:25.587145+00:00	5	2	50					0	No	No	No	No	0	No	No
[]		292	23	Recovered	2	4/11/2021	0	2	2	2	2	2	0	0	0	0	0	0	0	0	0	0	0	0	0	0	0	0	0	0	0	0	0	2021-04-11T08:39:51.876948+00:00	5	3	58					0	No	No	No	No	0	No	No
[]		295	23	Recovered	2	4/11/2021	0	2	2	2	2	2	0	0	0	0	0	0	0	0	0	0	0	0	0	0	0	0	0	0	0	0	0	2021-04-11T08:54:24.667150+00:00	5	4	65					1	No	No	No	No	1	Yes	No
[]		339	23	Recovered	2	4/11/2021	0	2	2	2	2	2	0	0	0	0	0	0	0	0	0	0	0	0	0	0	0	0	0	0	0	0	0	2021-04-11T11:23:57.625597+00:00	5	2	55					0	No	No	No	No	0	No	No
[]		370	23	Recovered	2	4/12/2021	0	2	2	2	2	2	0	0	0	0	0	0	0	0	0	0	0	0	0	0	0	0	0	0	0	0	0	2021-04-12T08:35:47.669402+00:00	5	2	55					0	No	No	No	No	0	No	No
[]		422	23	Recovered	2	4/13/2021	0	2	2	2	2	2	0	0	0	0	0	0	0	0	0	0	0	0	0	0	0	0	0	0	0	0	0	2021-04-13T06:30:17.263483+00:00	5	3	60					0	No	No	No	No	0	No	No
[]		431	23	Recovered	2	4/13/2021	0	2	2	2	2	2	0	0	0	0	0	0	0	0	0	0	0	0	0	0	0	0	0	0	0	0	0	2021-04-13T07:20:55.737368+00:00	5	4	55					0	No	No	No	No	0	No	No
[]		444	23	Recovered	2	4/13/2021	0	2	2	2	2	2	0	0	0	0	0	0	0	0	0	0	0	0	0	0	0	0	0	0	0	0	0	2021-04-13T10:30:26.354774+00:00	5	2	56					0	No	No	No	No	0	No	No
[]		458	23	Recovered	2	4/15/2021	0	2	2	2	2	2	0	0	0	0	0	0	0	0	0	0	0	0	0	0	0	0	0	0	0	0	0	2021-04-15T10:08:46.384664+00:00	5	3	55					0	No	Yes	Yes	No	0	No	No
[]		490	23	Recovered	2	4/18/2021	0	2	2	2	2	2	0	0	0	0	0	0	0	0	0	0	0	0	0	0	0	0	4	0	0	0	0	2021-04-18T09:59:50.635676+00:00	5	0	49					0	No	No	No	No	0	No	No
[]		583	23	Recovered	2	4/22/2021	0	2	2	2	2	2	0	0	0	0	0	0	0	0	0	0	0	0	0	0	0	0	0	0	0	0	0	2021-04-22T06:28:44.812670+00:00	5	2	52					0	No	No	No	No	0	Yes	No
[]		592	23	Recovered	2	4/22/2021	0	2	2	2	2	2	0	0	0	0	0	0	0	0	0	0	0	0	0	0	0	0	0	0	0	0	0	2021-04-22T08:54:53.058342+00:00	5	5	67					0	No	No	No	No	0	No	No
[]		604	23	Recovered	2	4/22/2021	0	2	2	2	2	2	0	0	0	0	0	0	0	0	0	0	0	0	0	0	0	0	0	0	0	0	0	2021-04-22T10:23:39.604871+00:00	5	1	58					0	No	No	No	No	0	No	No
[]		668	23	Recovered	2	5/5/2021	0	2	2	2	2	2	0	0	0	0	0	0	0	0	0	0	0	0	0	0	0	0	0	0	0	0	0	2021-05-05T06:32:27.143132+00:00	5	1	44					0	No	No	No	No	0	No	No
[]		672	23	Recovered	2	5/5/2021	0	2	2	2	2	2	0	0	0	0	0	0	0	0	0	0	0	0	0	0	0	0	0	0	0	0	0	2021-05-05T07:21:16.463651+00:00	5	3	75					1	No	No	No	No	0	Yes	No
[]		685	23	Recovered	2	5/6/2021	0	2	2	2	2	2	0	0	0	0	0	0	0	0	0	0	0	0	0	0	0	0	0	0	0	0	0	2021-05-06T05:40:42.689468+00:00	5	3	50					0	No	No	No	Yes	0	No	No
[]		724	23	Recovered	2	5/9/2021	0	2	2	2	2	2	0	0	0	0	0	0	0	0	0	0	0	0	0	0	0	0	0	0	0	0	0	2021-05-09T08:23:48.369374+00:00	4	9	52					0	No	No	No	No	0	No	No
[]		796	23	Recovered	2	5/10/2021	0	2	2	2	2	2	0	0	0	0	0	0	0	0	0	0	0	0	0	0	0	0	0	0	0	0	0	2021-05-10T11:00:37.475331+00:00	4	11	46					0	No	No	No	No	0	No	No
[]		1041	23	Recovered	2	5/25/2021	0	2	2	2	2	2	0	0	0	0	0	0	0	0	0	0	0	0	0	0	0	0	0	0	0	0	0	2021-05-25T10:10:59.776037+00:00	4	8	55		No	No	0	1	No	No	No	No	0	No	No
[]		1599	23	Recovered	2	9/2/2021	0	2	2	2	2	2	0	0	0	0	0	0	0	0	0	0	0	0	0	0	0	0	0	0	0	0	0	2021-09-02T00:00:00+00:00	4	9	65		No	No	0	1	No	No	No	No	0	No	No
[]		1660	23	Recovered	2	9/5/2021	0	2	2	2	2	2	0	0	0	0	0	0	0	0	0	0	0	0	0	0	0	0	0	0	0	0	0	2021-09-05T00:00:00+00:00	5	3	64		No	Yes	0	0	No	No	No	No	0	No	No
[]		1664	23	Recovered	2	9/5/2021	0	2	2	2	2	2	0	0	0	0	0	0	0	0	0	0	0	0	0	0	0	0	0	0	0	0	0	2021-09-05T00:00:00+00:00	5	4	53	28	No	No	0	0	No	No	No	No	0	No	No
[]		1708	23	Recovered	2	9/6/2021	0	2	2	2	2	2	0	0	0	0	0	0	0	0	0	0	0	0	0	0	0	0	0	0	0	0	0	2021-09-06T00:00:00+00:00	5	2	54		No	No	0	0	No	No	No	No	0	No	No
[]		1722	23	Recovered	2	9/7/2021	0	2	2	2	2	2	0	0	0	0	0	0	0	0	0	0	0	0	0	0	0	0	0	0	0	0	0	2021-09-07T00:00:00+00:00	4	9	60		No	No	0	0	No	No	No	No	0	Yes	No
[]		1733	23	Recovered	2	9/7/2021	0	2	2	2	2	2	0	0	0	0	0	0	0	0	0	0	0	0	0	0	0	0	0	0	0	0	0	2021-09-07T00:00:00+00:00	5	1	47	28	No	No	0	0	No	No	No	No	0	Yes	No
[]		1743	23	Recovered	2	9/7/2021	0	2	2	2	2	2	0	0	0	0	0	0	0	0	0	0	0	0	0	0	0	0	0	0	0	0	0	2021-09-07T00:00:00+00:00	5	5	78		No	No	0	0	No	No	No	No	0	No	No
[]		1768	23	Recovered	2	9/8/2021	0	2	2	2	2	2	0	0	0	0	0	0	0	0	0	0	0	0	0	0	0	0	0	0	0	0	0	2021-09-08T00:00:00+00:00	5	2	58		No	No	0	0	No	No	No	No	0	No	No
[]		1785	23	Recovered	2	9/10/2021	0	2	2	2	2	2	0	0	0	0	0	0	0	0	0	0	0	0	0	0	0	0	0	0	0	0	0	2021-09-10T00:00:00+00:00	5	0	50		No	No	0	0	No	No	No	No	0	No	No
[]		1791	23	Recovered	2	9/10/2021	0	2	2	2	2	2	0	0	0	0	0	0	0	0	0	0	0	0	0	0	0	0	0	0	0	0	0	2021-09-10T00:00:00+00:00	5	2	56		No	No	0	0	No	No	No	No	0	No	No
[]		1801	23	Recovered	2	9/10/2021	0	2	2	2	2	2	0	0	0	0	0	0	0	0	0	0	0	0	0	0	0	0	0	0	0	0	0	2021-09-10T00:00:00+00:00	5	1	48	26	No	No	0	0	No	No	No	No	0	No	No
[]		1812	23	Recovered	2	9/10/2021	0	2	2	2	2	2	0	0	0	0	0	0	0	0	0	0	0	0	0	0	0	0	0	0	0	0	0	2021-09-10T00:00:00+00:00	5	0	58	0	No	No	0	1	No	No	No	No	0	Yes	No
[]		1817	23	Recovered	2	9/12/2021	0	2	2	2	2	2	0	0	0	0	0	0	0	0	0	0	0	0	0	0	0	0	0	0	0	0	0	2021-09-12T00:00:00+00:00	5	2	62		No	No	0	0	No	No	No	No	0	No	No
[]		1850	23	Recovered	2	9/13/2021	0	2	2	2	2	2	0	0	0	0	0	0	0	0	0	0	0	0	0	0	0	0	0	0	0	0	0	2021-09-13T00:00:00+00:00	4	11	49	27	No	No	0	0	No	No	No	No	0	No	No
[]		1856	23	Recovered	2	9/13/2021	0	2	2	2	2	2	0	0	0	0	0	0	0	0	0	0	0	0	0	0	0	0	0	0	0	0	0	2021-09-13T00:00:00+00:00	5	3	52	0	No	No	0	0	No	No	No	No	0	No	No
[]		1876	23	Unrecovered	1	9/13/2021	0	2	2	2	2	2	0	3	0	0	0	0	5	0	0	0	0	0	0	0	2	0	0	0	0	0	0	2021-09-13T00:00:00+00:00	5	4	51		No	No	0	0	No	No	No	No	0	No	No
[]		1888	23	Unrecovered	1	9/14/2021	0	2	2	2	2	2	0	0	0	0	0	0	0	0	0	0	0	0	0	0	0	0	0	0	0	0	0	2021-09-14T00:00:00+00:00	5	4	50		No	No	0	0	No	No	No	No	0	No	No
[]		1999	23	Recovered	2	9/16/2021	0	2	2	2	2	2	0	0	0	0	0	0	0	0	0	0	0	0	0	0	0	0	0	0	0	0	0	2021-09-16T00:00:00+00:00	5	5	69	0	No	No	0	0	No	No	No	No	0	No	No
[]		2001	23	Recovered	2	9/16/2021	0	2	2	2	2	2	0	0	0	0	0	0	0	0	0	0	0	0	0	0	0	0	0	0	0	0	0	2021-09-16T00:00:00+00:00	5	0	71		No	No	0	0	No	No	Yes	No	0	Yes	No
[]		2026	23	Recovered	2	9/17/2021	0	2	2	2	2	2	0	0	0	0	0	0	0	0	0	0	0	0	0	0	0	0	0	0	0	0	0	2021-09-17T00:00:00+00:00	5	2	55	30	No	No	0	0	No	No	No	No	0	No	No
[]		2085	23	Recovered	2	9/20/2021	0	2	2	2	2	2	0	0	0	0	0	0	0	0	0	0	0	0	0	0	0	0	0	0	0	0	0	2021-09-20T00:00:00+00:00	5	3	58	0	No	No	0	0	No	No	No	No	0	No	No
[]		2103	23	Recovered	2	9/20/2021	0	2	2	2	2	2	0	0	0	0	0	0	0	0	0	0	0	0	0	0	0	0	0	0	0	0	0	2021-09-20T00:00:00+00:00	5	4	53	30	No	No	0	0	No	No	No	No	0	No	No
[]		2129	23	Recovered	2	9/21/2021	0	2	2	2	2	2	0	0	0	0	0	0	0	0	0	0	0	0	0	0	0	0	0	0	0	0	0	2021-09-21T00:00:00+00:00	5	3	55	0	No	No	0	0	No	No	No	No	0	No	No
[]		2130	23	Recovered	2	9/21/2021	0	2	2	2	2	2	0	0	0	0	0	0	0	0	0	0	0	0	0	0	0	0	0	0	0	0	0	2021-09-21T00:00:00+00:00	5	0	52	0	No	No	0	0	No	No	No	No	0	No	No
[]		2156	23	Recovered	2	9/21/2021	0	2	2	2	2	2	0	0	0	0	0	0	0	0	0	0	0	0	0	0	0	0	0	0	0	0	0	2021-09-21T00:00:00+00:00	5	2	52	27	No	No	0	0	No	No	No	No	0	No	No
[]		2187	23	Recovered	2	9/22/2021	0	2	2	2	2	2	0	0	0	0	0	0	0	0	0	0	0	0	0	0	0	0	0	0	0	0	0	2021-09-22T00:00:00+00:00	5	3	67	0	No	No	0	0	No	No	No	No	0	No	No
[]		2230	23	Unrecovered	1	9/23/2021	0	2	2	2	2	2	0	0	0	0	0	0	0	0	0	0	0	0	0	3	0	0	0	0	0	0	0	2021-09-23T00:00:00+00:00	4	10	57		No	No	0	1	No	No	No	No	0	No	No
[]		2235	23	Recovered	2	9/23/2021	0	2	2	2	2	2	0	0	0	0	0	0	0	0	0	0	0	0	0	0	0	0	0	0	0	0	0	2021-09-23T00:00:00+00:00	5	7	63	0	No	No	0	0	No	No	No	No	0	No	No
[]		2244	23	Recovered	2	9/24/2021	0	2	2	2	2	2	0	0	0	0	0	0	0	0	0	0	0	0	0	0	0	0	0	0	0	0	0	2021-09-24T00:00:00+00:00	5	6	60		No	No	0	0	No	No	No	No	0	No	No
[]		2273	23	Recovered	2	9/26/2021	0	2	2	2	2	2	0	0	0	0	0	0	0	0	0	0	0	0	0	0	0	0	0	0	0	0	0	2021-09-26T00:00:00+00:00	5	0	56	0	No	No	0	1	No	No	No	No	0	No	No
[]		2295	23	Recovered	2	9/27/2021	0	2	2	2	2	2	0	0	0	0	0	0	0	0	0	0	0	0	0	0	0	0	0	0	0	0	0	2021-09-27T00:00:00+00:00	5	2	42	0	No	No	0	0	No	No	No	No	0	No	No
[]		2301	23	Recovered	2	9/27/2021	0	2	2	2	2	2	0	0	0	0	0	0	0	0	0	0	0	0	0	0	0	0	0	0	0	0	0	2021-09-27T00:00:00+00:00	5	5	47	26	No	No	0	0	No	No	No	No	0	No	No
[]		2304	23	Recovered	2	9/27/2021	0	2	2	2	2	2	0	0	0	0	0	0	0	0	0	0	0	0	0	0	0	0	0	0	0	0	0	2021-09-27T00:00:00+00:00	5	3	53	31	No	No	0	0	No	No	No	No	0	No	No
[]		2310	23	Recovered	2	9/27/2021	0	2	2	2	2	2	0	0	0	0	0	0	0	0	0	0	0	0	0	0	0	0	0	0	0	0	0	2021-09-27T00:00:00+00:00	5	3	40		No	No	0	0	No	No	No	No	0	No	No
[]		2330	23	Recovered	2	9/28/2021	0	2	2	2	2	2	0	0	0	0	0	0	0	0	0	0	0	0	0	0	0	0	0	0	0	0	0	2021-09-28T00:00:00+00:00	5	0	50		No	No	0	0	No	No	No	No	0	No	No
[]		2416	23	Recovered	2	9/30/2021	0	2	2	2	2	2	0	0	0	0	0	0	0	0	0	0	0	0	0	0	0	0	0	0	0	0	0	2021-09-30T00:00:00+00:00	5	0	56	33	No	No	0	0	No	No	No	No	0	No	No
[]		2450	23	Recovered	2	10/1/2021	0	2	2	2	2	2	0	0	0	0	0	0	0	0	0	0	0	0	0	0	0	0	0	0	0	0	0	2021-10-01T00:00:00+00:00	5	5	54		No	No	0	0	No	No	No	No	0	No	No
[]		2456	23	Recovered	2	10/1/2021	0	2	2	2	2	2	0	0	0	0	0	0	0	0	0	0	0	0	0	0	0	0	0	0	0	0	0	2021-10-01T00:00:00+00:00	5	0	60		No	No	0	2	No	No	No	No	0	No	No
[]		2618	23	Recovered	2	10/8/2021	0	2	2	2	2	2	0	0	0	0	0	0	0	0	0	0	0	0	0	0	0	0	0	0	0	0	0	2021-10-08T00:00:00+00:00	5	2	57	0	No	No	0	0	No	No	No	No	0	No	No
[]		2669	23	Recovered	2	10/10/2021	0	2	2	2	2	2	0	0	0	0	0	0	0	0	0	0	0	0	0	0	0	0	0	0	0	0	0	2021-10-10T00:00:00+00:00	5	5	61		No	No	0	1	No	No	No	No	0	No	No
[]		2686	23	Recovered	2	10/10/2021	0	2	2	2	2	2	0	0	0	0	0	0	0	0	0	0	0	0	0	0	0	0	0	0	0	0	0	2021-10-10T00:00:00+00:00	5	0	55	0	No	No	0	1	No	No	No	No	0	Yes	No
[]		2699	23	Recovered	2	10/10/2021	0	2	2	2	2	2	0	0	0	0	0	0	0	0	0	0	0	0	0	0	0	0	0	0	0	0	0	2021-10-10T00:00:00+00:00	5	0	50	30	No	No	0	1	No	No	No	No	0	No	No
[]		2775	23	Recovered	2	10/18/2021	0	2	2	2	2	2	0	0	0	0	0	0	0	0	0	0	0	0	0	0	0	0	0	0	0	0	0	2021-10-18T00:00:00+00:00	5	5	63		No	No	0	0	No	No	No	No	0	No	No
[]		2798	23	Recovered	2	10/18/2021	0	2	2	2	2	2	0	0	0	0	0	0	0	0	0	0	0	0	0	0	0	0	0	0	0	0	0	2021-10-18T00:00:00+00:00	5	4	68		No	No	0	0	No	No	No	No	0	No	No
[]		2808	23	Recovered	2	10/19/2021	0	2	2	2	2	2	0	0	0	0	0	0	0	0	0	0	0	0	0	0	0	0	0	0	0	0	0	2021-10-19T00:00:00+00:00	5	5	52		No	No	0	0	No	No	Yes	No	0	No	No
[]		2839	23	Recovered	2	10/20/2021	0	2	2	2	2	2	0	0	0	0	0	0	0	0	0	0	0	0	0	0	0	0	0	0	0	0	0	2021-10-20T00:00:00+00:00	5	0	75		No	No	0	1	No	No	No	No	0	Yes	No
[]		2845	23	Recovered	2	10/20/2021	0	2	2	2	2	2	0	0	0	0	0	0	0	0	0	0	0	0	0	0	0	0	0	0	0	0	0	2021-10-20T00:00:00+00:00	5	1	55		No	No	0	0	No	No	No	No	0	No	No
[]		2897	23	Recovered	2	10/21/2021	0	2	2	2	2	2	0	0	0	0	0	0	0	0	0	0	0	0	0	0	0	0	0	0	0	0	0	2021-10-21T00:00:00+00:00	5	5	69	32	No	No	0	0	No	No	No	No	0	No	No
[]		2953	23	Recovered	2	10/22/2021	0	2	2	2	2	2	0	0	0	0	0	0	0	0	0	0	0	0	0	0	0	0	0	0	0	0	0	2021-10-22T00:00:00+00:00	5	3	45	0	No	No	0	0	No	No	No	No	0	No	No
[]		2976	23	Unrecovered	1	10/26/2021	0	2	2	2	2	2	0	0	0	0	0	0	0	0	0	0	0	0	0	0	0	0	0	0	0	0	0	2021-10-26T00:00:00+00:00	5	1	50	28	No	No	0		No	No	No	No	0	No	No
[]		2980	23	Recovered	2	10/26/2021	0	2	2	2	2	2	0	0	0	0	0	0	0	0	0	0	0	0	0	0	0	0	0	0	0	0	0	2021-10-26T00:00:00+00:00	5	2	46	26	No	No	0	0	No	No	No	No	0	No	No
[]		2996	23	Recovered	2	10/26/2021	0	2	2	2	2	2	0	0	0	0	0	0	0	0	0	0	0	0	0	0	0	0	0	0	0	0	0	2021-10-26T00:00:00+00:00	4	9	47	0	No	No	0	0	No	No	No	No	0	No	No
[]		3057	23	Recovered	2	10/28/2021	0	2	2	2	2	2	0	0	0	0	0	0	0	0	0	0	0	0	0	0	0	0	0	0	0	0	0	2021-10-28T00:00:00+00:00	5	2	48	226	No	No	0	0	No	No	No	No	0	No	No
[]		3060	23	Recovered	2	10/28/2021	0	2	2	2	2	2	0	0	0	0	0	0	0	0	0	0	0	0	0	0	0	0	0	0	0	0	0	2021-10-28T00:00:00+00:00	5	2	55		No	No	0	1	No	No	No	No	0	No	No
[]		3061	23	Recovered	2	10/28/2021	0	2	2	2	2	2	0	0	0	0	0	0	0	0	0	0	0	0	0	0	0	0	0	0	0	0	0	2021-10-28T00:00:00+00:00	5	4	58	0	No	No	0	0	No	No	No	No	0	No	No
[]		3062	23	Recovered	2	10/28/2021	0	2	2	2	2	2	0	0	0	0	0	0	0	0	0	0	0	0	0	0	0	0	0	0	0	0	0	2021-10-28T00:00:00+00:00	5	4	60		No	No	0	0	No	No	No	No	0	No	No
[]		3143	23	Recovered	2	11/16/2021	0	2	2	2	2	2	0	0	0	0	0	0	0	0	0	0	0	0	0	0	0	0	0	0	0	0	0	2021-11-16T00:00:00+00:00	5	0	60	32	No	No	0	0	No	No	No	No	0	Yes	No
[]		3272	23	Recovered	2	11/19/2021	0	2	2	2	2	2	0	0	0	0	0	0	0	0	0	0	0	0	0	0	0	0	0	0	0	0	0	2021-11-19T00:00:00+00:00	5	2	60	0	No	No	0	0	No	No	No	No	0	No	No
[]		3363	23	Recovered	2	11/23/2021	0	2	2	2	2	2	0	0	0	0	0	0	0	0	0	0	0	0	0	0	0	0	0	0	0	0	0	2021-11-23T00:00:00+00:00	5	1	46	26	No	No	0	0	No	No	No	No	0	No	No
[]		3369	23	Recovered	2	11/23/2021	0	2	2	2	2	2	0	0	0	0	0	0	0	0	0	0	0	0	0	0	0	0	0	0	0	0	0	2021-11-23T00:00:00+00:00	5	2	40		No	No	0	0	No	No	No	No	0	No	No
[]		3431	23	Recovered	2	11/25/2021	0	2	2	2	2	2	0	0	0	0	0	0	0	0	0	0	0	0	0	0	0	0	0	0	0	0	0	2021-11-25T00:00:00+00:00	5	1	46		No	No	0	0	No	No	No	No	0	No	No
[]		3449	23	Recovered	2	11/26/2021	0	2	2	2	2	2	0	0	0	0	0	0	0	0	0	0	0	0	0	0	0	0	0	0	0	0	0	2021-11-26T00:00:00+00:00	5	0	60	0	No	No	0	0	No	No	No	No	0	No	No
[]		3504	23	Recovered	2	11/28/2021	0	2	2	2	2	2	0	0	0	0	0	0	0	0	0	0	0	0	0	0	0	0	0	0	0	0	0	2021-11-28T00:00:00+00:00	5	3	55		No	No	0	1	No	No	No	No	0	No	No
[]		3505	23	Recovered	2	11/28/2021	0	2	2	2	2	2	0	0	0	0	0	0	0	0	0	0	0	0	0	0	0	0	0	0	0	0	0	2021-11-28T00:00:00+00:00	5	2	54	0	No	No	0	0	No	No	No	No	0	No	No
[]		3515	23	Recovered	2	11/28/2021	0	2	2	2	2	2	0	0	0	0	0	0	0	0	0	0	0	0	0	0	0	0	0	0	0	0	0	2021-11-28T00:00:00+00:00	5	4	50	26	No	No	0	0	No	No	No	No	0	No	No
[]		3690	23	Recovered	2	12/9/2021	0	2	2	2	2	2	0	0	0	0	0	0	0	0	0	0	0	0	0	0	0	0	0	0	0	0	0	2021-12-09T00:00:00+00:00	4	10	52	0	No	No	1	1	No	No	No	No	0	No	No
[]		3879	23	Recovered	2	12/21/2021	0	2	2	2	2	2	0	0	0	0	0	0	0	0	0	0	0	0	0	0	0	0	0	0	0	0	0	2021-12-21T00:00:00+00:00	5	1	60	0	No	No	0	0	No	No	No	No	0	No	No
[]		3903	23	Recovered	2	12/22/2021	0	2	2	2	2	2	0	0	0	0	0	0	0	0	0	0	0	0	0	0	0	0	0	0	0	0	0	2021-12-22T00:00:00+00:00	5	2	53		No	No	0	0	No	No	No	No	0	No	No
[]		3941	23	Recovered	2	12/26/2021	0	2	2	2	2	2	0	0	0	0	0	0	0	0	0	0	0	0	0	0	0	0	0	0	0	0	0	2021-12-26T00:00:00+00:00	5	6	61	0	No	No	0	0	No	No	No	No	0	No	No
[]		3944	23	Recovered	2	12/26/2021	0	2	2	2	2	2	0	0	0	0	0	0	0	0	0	0	0	0	0	0	0	0	0	0	0	0	0	2021-12-26T00:00:00+00:00	5	4	68		No	No	0	0	No	No	No	No	0	No	No
[]		3950	23	Unrecovered	1	12/26/2021	0	2	2	2	2	2	0	3	0	0	0	0	0	0	0	0	0	0	0	0	0	0	0	0	0	0	0	2021-12-26T00:00:00+00:00	5	3	55		No	No	0	0	No	No	No	No	0	No	No
[]		3962	23	Recovered	2	12/29/2021	0	2	2	2	2	2	0	0	0	0	0	0	0	0	0	0	0	0	0	0	0	0	0	0	0	0	0	2021-12-29T00:00:00+00:00	5	4	55	0	No	No	0	0	No	No	No	No	0	No	No
[]		3975	23	Recovered	2	12/31/2021	0	2	2	2	2	2	0	0	0	0	0	0	0	0	0	0	0	0	0	0	0	0	0	0	0	0	0	2021-12-31T00:00:00+00:00	5	4	46	0	No	No	0	0	No	No	No	No	0	No	No
[]		3991	23	Recovered	2	1/4/2022	0	2	2	2	2	2	0	0	0	0	0	0	0	0	0	0	0	0	0	0	0	0	0	0	0	0	0	2022-01-04T00:00:00+00:00	5	3	45	26	No	No	0	0	No	No	No	No	0	No	No
[]		4032	23	Recovered	2	1/9/2022	0	2	2	2	2	2	0	0	0	0	0	0	0	0	0	0	0	0	0	0	0	0	0	0	0	0	0	2022-01-09T00:00:00+00:00	5	0	58	0	No	No	0	0	No	No	No	No	0	No	No
[]		4112	23	Recovered	2	1/14/2022	0	2	2	2	2	2	0	0	0	0	0	0	0	0	0	0	0	0	0	0	0	0	0	0	0	0	0	2022-01-14T00:00:00+00:00	5	4	68	0	No	No	0	0	No	No	Yes	No	0	No	No
[]		4131	23	Recovered	2	1/17/2022	0	2	2	2	2	2	0	0	0	0	0	0	0	0	0	0	0	0	0	0	0	0	0	0	0	0	0	2022-01-17T00:00:00+00:00	5	0	55	0	No	No	0	0	No	No	No	No	0	No	No
[]		4133	23	Recovered	2	1/17/2022	0	2	2	2	2	2	0	0	0	0	0	0	0	0	0	0	0	0	0	0	0	0	0	0	0	0	0	2022-01-17T00:00:00+00:00	5	1	55	0	No	No	0	0	No	No	No	No	0	No	No
[]		4165	23	Recovered	2	1/19/2022	0	2	2	2	2	2	0	0	0	0	0	0	0	0	0	0	0	0	0	0	0	0	0	0	0	0	0	2022-01-19T00:00:00+00:00	5	3	50	0	No	No	0	0	No	No	No	No	0	No	No
[]		4235	23	Recovered	2	1/24/2022	0	2	2	2	2	2	0	0	0	0	0	0	0	0	0	0	0	0	0	0	0	0	0	0	0	0	0	2022-01-24T00:00:00+00:00	5	1	55	0	No	No	0	0	No	No	No	No	0	No	No
[]		4293	23	Recovered	2	1/31/2022	0	2	2	2	2	2	0	0	0	0	0	0	0	0	0	0	0	0	0	0	0	0	0	0	0	0	0	2022-01-31T00:00:00+00:00	5	1	50	0	No	No	0	0	No	No	No	No	0	No	No
[]		4302	23	Recovered	2	2/1/2022	0	2	2	2	2	2	0	0	0	0	0	0	0	0	0	0	0	0	0	0	0	0	0	0	0	0	0	2022-02-01T00:00:00+00:00	5	3	49	29	No	No	0	0	No	No	No	No	0	No	No
[]		4313	23	Recovered	2	2/2/2022	0	2	2	2	2	2	0	0	0	0	0	0	0	0	0	0	0	0	0	0	0	0	0	0	0	0	0	2022-02-02T00:00:00+00:00	5	3	50	30	No	No	0	0	No	No	No	No	0	No	No
[]		4336	23	Recovered	2	2/6/2022	0	2	2	2	2	2	0	0	0	0	0	0	0	0	0	0	0	0	0	0	0	0	0	0	0	0	0	2022-02-06T00:00:00+00:00	5	5	59		No	No	0	0	No	No	No	No	0	No	No
[]		2	24	Recovered	2	3/25/2021	0	2	2	2	2	2	0	0	0	0	0	0	0	0	0	0	0	0	0	0	0	0	0	0	0	0	0	2021-03-25T08:56:49.504413+00:00	4	11	47					0	No	No	No	No	0	No	No
[]		10	24	Recovered	2	3/25/2021	0	2	2	2	2	2	0	0	0	0	0	0	0	0	0	0	0	0	0	0	0	0	0	0	0	0	0	2021-03-25T10:48:36.109106+00:00	5	4	54					0	No	No	No	No	0	No	No
[]		97	24	Recovered	2	3/26/2021	0	2	2	2	2	2	0	0	0	0	0	0	0	0	0	0	0	0	0	0	0	0	0	0	0	0	0	2021-03-26T07:05:42.909952+00:00	4	11	56					0	No	No	No	No	0	No	No
[]		127	24	Recovered	2	3/26/2021	0	2	2	2	2	2	0	0	0	0	0	0	0	0	0	0	0	0	0	0	0	0	0	0	0	0	0	2021-03-26T08:03:23.862989+00:00	5	0	52					0	No	No	No	No	1	No	Yes
[]		186	24	Recovered	2	3/26/2021	0	2	2	2	2	2	0	0	0	0	0	0	0	0	0	0	0	0	0	0	0	0	0	0	0	0	0	2021-03-26T09:39:26.557236+00:00	4	9	53					1	No	No	No	No	0	No	No
[]		237	24	Recovered	2	4/8/2021	0	2	2	2	2	2	0	0	0	0	0	0	0	0	0	0	0	0	0	0	0	0	0	0	0	0	0	2021-04-08T10:16:09.135462+00:00	5	4	68					0	No	No	No	No	0	No	No
[]		256	24	Recovered	2	4/9/2021	0	2	2	2	2	2	0	0	0	0	0	0	0	0	0	0	0	0	0	0	0	0	0	0	0	0	0	2021-04-09T10:53:13.622192+00:00	5	0	60					2	No	No	No	No	0	No	No
[]		261	24	Recovered	2	4/9/2021	0	2	2	2	2	2	0	0	0	0	0	0	0	0	0	0	0	0	0	0	0	0	0	0	0	0	0	2021-04-09T11:04:03.244670+00:00	5	0	53					1	No	No	No	No	0	Yes	No
[]		282	24	Recovered	2	4/11/2021	0	2	2	2	2	2	0	0	0	0	0	0	0	0	0	0	0	0	0	0	0	0	0	0	0	0	0	2021-04-11T07:51:07.245586+00:00	4	10	55					0	No	No	No	No	0	No	No
[]		291	24	Recovered	2	4/11/2021	0	2	2	2	2	2	0	0	0	0	0	0	0	0	0	0	0	0	0	0	0	0	0	0	0	0	0	2021-04-11T08:36:51.319354+00:00	5	0	64					0	No	No	Yes	No	0	No	No
[]		326	24	Unrecovered	1	4/11/2021	0	2	2	2	2	2	0	0	0	0	0	0	0	0	0	0	0	0	0	0	5	0	0	2	0	2	0	2021-04-11T10:48:10.857790+00:00	5	4	64					0	No	No	No	Yes	0	No	No
[]		352	24	Unrecovered	1	4/12/2021	2	2	2	2	2	2	0	0	0	0	0	0	2	0	0	2	0	0	0	0	0	0	0	0	0	0	1	2021-04-12T07:28:12.031386+00:00	5	1	55					0	No	No	Yes	No	0	No	No
[]		371	24	Recovered	2	4/12/2021	0	2	2	2	2	2	0	0	0	0	0	0	0	0	0	0	0	0	0	0	0	0	0	0	0	0	0	2021-04-12T08:38:18.358685+00:00	4	0	45					0	No	No	No	No	0	No	No
[]		388	24	Recovered	2	4/12/2021	0	2	2	2	2	2	0	0	0	0	0	0	0	0	0	0	0	0	0	0	0	0	0	0	0	0	0	2021-04-12T10:03:07.572618+00:00	4	0	44					0	No	No	No	No	0	No	No
[]		430	24	Recovered	2	4/13/2021	0	2	2	2	2	2	0	0	0	0	0	0	0	0	0	0	0	0	0	0	0	0	0	0	0	0	0	2021-04-13T07:18:20.599013+00:00	5	5	60					0	No	No	No	No	0	No	No
[]		432	24	Recovered	2	4/13/2021	0	2	2	2	2	2	0	0	0	0	0	0	0	0	0	0	0	0	3	0	0	0	0	0	0	0	0	2021-04-13T08:00:40.576621+00:00	5	4	65					0	No	No	No	No	0	No	No
[]		441	24	Recovered	2	4/13/2021	0	2	2	2	2	2	0	0	0	0	0	0	0	0	0	0	0	0	0	0	0	0	0	0	0	0	0	2021-04-13T08:22:36.026424+00:00	5	0	64					0	No	No	No	No	0	No	No
[]		465	24	Recovered	2	4/16/2021	0	2	2	2	2	2	0	0	0	0	0	0	0	0	0	0	0	0	0	0	0	0	0	0	0	0	0	2021-04-16T15:07:31.755589+00:00	5	5	58					1	No	No	No	No	0	No	No
[]		560	24	Recovered	2	4/21/2021	0	2	2	2	2	2	0	0	0	0	0	0	0	0	0	0	0	0	0	0	0	0	0	0	0	0	0	2021-04-21T07:07:53.781049+00:00	5	2	75					0	No	No	No	No	0	No	No
[]		652	24	Recovered	2	4/23/2021	0	2	2	2	2	2	0	0	0	0	0	0	0	0	0	0	0	0	0	0	0	0	0	0	0	0	0	2021-04-23T10:53:53.391383+00:00	5	4	63					0	No	No	No	No	0	No	No
[]		653	24	Unrecovered	1	4/23/2021	0	2	2	2	2	2	0	0	0	0	0	0	2	0	0	0	0	0	0	0	0	0	2	0	0	1	0	2021-04-23T11:00:06.657713+00:00	5	2	73					0	No	No	No	No	0	Yes	No
[]		673	24	Unrecovered	1	5/5/2021	0	2	2	2	2	2	0	0	0	0	0	0	3	0	0	0	0	0	0	0	0	0	0	0	0	0	0	2021-05-05T07:55:20.751364+00:00	4	11	60					0	No	No	No	No	0	No	No
[]		678	24	Recovered	2	5/5/2021	0	2	2	2	2	2	0	0	0	0	0	0	0	0	0	0	0	0	0	0	0	0	0	0	0	0	0	2021-05-05T09:47:35.807865+00:00	5	0	53					0	No	No	No	No	0	No	No
[]		711	24	Recovered	2	5/7/2021	0	2	2	2	2	2	0	2	0	0	0	0	0	0	0	0	0	0	0	0	0	0	0	0	0	0	0	2021-05-07T11:03:18.338406+00:00	5	3	45					0	No	No	No	No	0	No	Yes
[]		717	24	Recovered	2	5/9/2021	0	2	2	2	2	2	0	0	0	0	0	0	0	0	0	0	0	0	0	0	0	0	0	0	0	0	0	2021-05-09T07:04:57.187500+00:00	5	1	65					0	No	No	No	No	0	No	No
[]		852	24	Recovered	2	5/12/2021	0	2	2	2	2	2	0	0	0	0	0	0	0	0	0	0	0	0	0	0	0	0	0	0	0	0	0	2021-05-12T08:57:07.677422+00:00	5	1	65	29	No	No	1	1	No	No	No	No	0	Yes	No
[]		863	24	Recovered	2	5/12/2021	0	2	2	2	2	2	0	0	0	0	0	0	0	0	0	0	0	0	0	0	0	0	0	0	0	0	0	2021-05-12T10:38:42.185609+00:00	5	0	57	34	No	No	0	1	No	No	No	No	0	No	No
[]		1572	24	Recovered	2	8/30/2021	0	2	2	2	2	2	0	0	0	0	0	0	0	0	0	0	0	0	0	0	0	0	0	0	0	0	0	2021-08-30T00:00:00+00:00	5	2	52	28	No	No	0	0	No	No	No	No	0	No	No
[]		1575	24	Recovered	2	8/30/2021	0	2	2	2	2	2	0	0	0	0	0	0	0	0	0	0	0	0	0	0	0	0	0	0	0	0	0	2021-08-30T00:00:00+00:00	4	8	46		No	No	0	0	No	No	No	No	0	No	No
[]		1590	24	Recovered	2	9/1/2021	0	2	2	2	2	2	0	0	0	0	0	0	0	0	0	0	0	0	0	0	0	0	0	0	0	0	0	2021-09-01T00:00:00+00:00	5	4	61	30	No	No	0	0	No	No	No	No	0	No	No
[]		1611	24	Recovered	2	9/2/2021	0	2	2	2	2	2	0	0	0	0	0	0	0	0	0	0	0	0	0	0	0	0	0	0	0	0	0	2021-09-02T00:00:00+00:00	5	2	50		No	No	0	0	No	No	No	No	0	No	No
[]		1638	24	Recovered	2	9/3/2021	0	2	2	2	2	2	0	0	0	0	0	0	0	0	0	0	0	0	0	0	0	0	0	0	0	0	0	2021-09-03T00:00:00+00:00	5	0	65		No	No	0	0	No	No	No	No	0	No	No
[]		1757	24	Unrecovered	1	9/8/2021	0	2	2	2	2	2	0	0	0	0	0	0	0	0	0	0	0	0	0	0	0	0	0	0	0	0	0	2021-09-08T00:00:00+00:00	5	3	45		No	No	0	0	No	No	No	No	0	No	Yes
[]		1771	24	Unrecovered	1	9/8/2021	0	2	2	2	2	2	0	3	0	0	0	0	0	0	0	0	0	0	0	0	0	0	0	0	0	0	0	2021-09-08T00:00:00+00:00	5	6	50	28	No	No	0	0	No	No	No	No	0	No	No
[]		1822	24	Recovered	2	9/12/2021	0	2	2	2	2	2	0	0	0	0	0	0	0	0	0	0	0	0	0	0	0	0	0	0	0	0	0	2021-09-12T00:00:00+00:00	5	0	49		No	No	0	0	No	No	No	No	0	No	No
[]		1920	24	Recovered	2	9/14/2021	0	2	2	2	2	2	0	0	0	0	0	0	3	0	0	0	0	0	0	0	0	0	0	0	0	0	0	2021-09-14T00:00:00+00:00	5	2	48	33	No	No	0	0	No	No	No	No	0	No	No
[]		1974	24	Recovered	2	9/15/2021	0	2	2	2	2	2	0	0	0	0	0	0	0	0	0	0	0	0	0	0	0	0	0	0	0	0	0	2021-09-15T00:00:00+00:00	5	1	52	29	No	No	0	0	No	No	No	No	0	No	No
[]		2010	24	Recovered	2	9/16/2021	0	2	2	2	2	2	0	0	0	0	0	0	0	0	0	0	0	0	0	0	0	0	0	0	0	0	0	2021-09-16T00:00:00+00:00	5	3	55	28	No	No	0	0	No	No	No	No	0	No	No
[]		2025	24	Recovered	2	9/17/2021	0	2	2	2	2	2	0	0	0	0	0	0	0	0	0	0	0	0	0	0	0	0	0	0	0	0	0	2021-09-17T00:00:00+00:00	5	5	56	28	No	No	0	1	No	No	No	No	0	No	Yes
[]		2048	24	Recovered	2	9/17/2021	0	2	2	2	2	2	0	0	0	0	0	0	0	0	0	0	0	0	0	0	0	0	0	0	0	0	0	2021-09-17T00:00:00+00:00	5	2	50	28	No	No	1	2	No	No	No	No	0	No	No
[]		2062	24	Recovered	2	9/19/2021	0	2	2	2	2	2	0	0	0	0	0	0	0	0	0	0	0	0	0	0	0	0	0	0	0	0	0	2021-09-19T00:00:00+00:00	5	2	47		No	No	0	0	No	No	No	No	0	No	No
[]		2183	24	Recovered	2	9/22/2021	0	2	2	2	2	2	0	0	0	0	0	0	0	0	0	0	0	0	0	0	0	0	0	0	0	0	0	2021-09-22T00:00:00+00:00	5	4	58	0	No	No	0	0	No	No	No	No	0	No	No
[]		2211	24	Unrecovered	1	9/23/2021	0	2	2	2	2	2	0	0	0	0	0	0	0	0	0	0	0	0	0	2	0	3	0	0	0	0	0	2021-09-23T00:00:00+00:00	5	2	54	30	No	No	0	0	No	No	No	No	0	No	Yes
[]		2216	24	Unrecovered	1	9/23/2021	0	2	2	2	2	2	0	0	0	0	0	0	2	0	0	0	0	0	0	0	0	2	0	0	0	0	0	2021-09-23T00:00:00+00:00	5	7	59	29	No	No	0	0	No	No	No	No	0	No	No
[]		2236	24	Recovered	2	9/23/2021	0	2	2	2	2	2	0	0	0	0	0	0	0	0	0	0	0	0	0	0	0	0	0	0	0	0	0	2021-09-23T00:00:00+00:00	5	2	38		No	No	0	0	No	No	No	No	0	No	No
[]		2239	24	Recovered	2	9/24/2021	0	2	2	2	2	2	0	0	0	0	0	0	0	0	0	0	0	0	0	0	0	0	0	0	0	0	0	2021-09-24T00:00:00+00:00	4	9	53	28	No	No	0	0	No	No	No	No	0	No	No
[]		2249	24	Recovered	2	9/24/2021	0	2	2	2	2	2	0	0	0	0	0	0	0	0	0	0	0	0	0	0	0	0	0	0	0	0	0	2021-09-24T00:00:00+00:00	5	1	49		No	No	1	0	No	No	No	No	0	No	No
[]		2296	24	Recovered	2	9/27/2021	0	2	2	2	2	2	0	0	0	0	0	0	0	0	0	0	0	0	0	0	0	0	0	0	0	0	0	2021-09-27T00:00:00+00:00	5	2	48	0	No	No	0	0	No	No	No	No	0	No	No
[]		2322	24	Recovered	2	9/28/2021	0	2	2	2	2	2	0	0	0	0	0	0	0	0	0	0	0	0	0	0	0	0	0	0	0	0	0	2021-09-28T00:00:00+00:00	5	3	53	30	No	No	0		No	No	No	No	0	No	No
[]		2361	24	Recovered	2	9/28/2021	0	2	2	2	2	2	0	0	0	0	0	0	0	0	0	0	0	0	0	0	0	0	0	0	0	0	0	2021-09-28T00:00:00+00:00	4	11	45		No	No	0	0	No	No	No	No	0	No	No
[]		2369	24	Recovered	2	9/29/2021	0	2	2	2	2	2	0	0	0	0	0	0	0	0	0	0	0	0	0	0	0	0	0	0	0	0	0	2021-09-29T00:00:00+00:00	5	2	58		No	No	0	0	No	No	No	No	0	No	No
[]		2408	24	Recovered	2	9/30/2021	0	2	2	2	2	2	0	0	0	0	0	0	0	0	0	0	0	0	0	0	0	0	0	0	0	0	0	2021-09-30T00:00:00+00:00	5	4	54		No	No	0	0	No	No	No	No	0	No	No
[]		2414	24	Recovered	2	9/30/2021	0	2	2	2	2	2	0	0	0	0	0	0	0	0	0	0	0	0	0	0	0	0	0	0	0	0	0	2021-09-30T00:00:00+00:00	5	0	55		Yes	No	0	1	No	No	No	No	0	Yes	No
[]		2443	24	Recovered	2	10/1/2021	0	2	2	2	2	2	0	0	0	0	0	0	0	0	0	0	0	0	0	0	0	0	0	0	0	0	0	2021-10-01T00:00:00+00:00	5	2	62		No	No	0	0	No	No	No	No	0	No	No
[]		2487	24	Unrecovered	1	10/4/2021	0	2	2	2	2	2	0	0	0	0	0	0	0	0	0	0	0	0	0	0	0	0	0	0	0	0	0	2021-10-04T00:00:00+00:00	5	3	50		No	No	0	0	No	No	No	No	0	No	No
[]		2571	24	Recovered	2	10/5/2021	0	2	2	2	2	2	0	0	0	0	0	0	0	0	0	0	0	0	0	0	0	0	0	0	0	0	0	2021-10-05T00:00:00+00:00	5	2	40	0	No	No	0	0	No	No	No	No	0	No	No
[]		2583	24	Recovered	2	10/6/2021	0	2	2	2	2	2	0	0	0	0	0	0	0	0	0	0	0	0	0	0	0	0	0	0	0	0	0	2021-10-06T00:00:00+00:00	5	0	67		No	No	0	0	No	No	No	No	0	No	No
[]		2634	24	Unrecovered	1	10/8/2021	0	2	2	2	2	2	0	0	0	0	0	0	0	0	0	0	0	0	0	0	0	0	0	0	0	0	0	2021-10-08T00:00:00+00:00	5	2	54	30	No	No	0	0	No	No	No	No	0	No	No
[]		2641	24	Recovered	2	10/8/2021	0	2	2	2	2	2	0	0	0	0	0	0	0	0	0	0	0	0	0	0	0	0	0	0	0	0	0	2021-10-08T00:00:00+00:00	5	0	60		No	No	0	0	No	No	No	No	0	No	No
[]		2670	24	Recovered	2	10/10/2021	0	2	2	2	2	2	0	0	0	0	0	0	0	0	0	0	0	0	0	0	0	0	0	0	0	0	0	2021-10-10T00:00:00+00:00	4	10	43		No	No	0	0	No	No	No	No	0	No	No
[]		2727	24	Recovered	2	10/11/2021	0	2	2	2	2	2	0	0	0	0	0	0	0	0	0	0	0	0	0	0	0	0	0	0	0	0	0	2021-10-11T00:00:00+00:00	5	2	75		No	No	0	1	No	No	No	No	0	Yes	No
[]		2779	24	Recovered	2	10/18/2021	0	2	2	2	2	2	0	0	0	0	0	0	0	0	0	0	0	0	0	0	0	0	0	0	0	0	0	2021-10-18T00:00:00+00:00	5	1	48	27	No	No	0	0	No	No	No	No	0	No	No
[]		2847	24	Recovered	2	10/20/2021	0	2	2	2	2	2	0	0	0	0	0	0	0	0	0	0	0	0	0	0	0	0	0	0	0	0	0	2021-10-20T00:00:00+00:00	5	1	50		No	No	0	0	No	No	No	No	0	No	No
[]		2871	24	Recovered	2	10/21/2021	0	2	2	2	2	2	0	0	0	0	0	0	0	0	0	0	0	0	0	0	0	0	0	0	0	0	0	2021-10-21T00:00:00+00:00	5	2	65	0	No	No	0	0	No	No	No	No	0	No	No
[]		2989	24	Recovered	2	10/26/2021	0	2	2	2	2	2	0	0	0	0	0	0	0	0	0	0	0	0	0	0	0	0	0	0	0	0	0	2021-10-26T00:00:00+00:00	5	0	60	0	No	No	0	2	No	No	No	No	0	No	No
[]		2992	24	Recovered	2	10/26/2021	0	2	2	2	2	2	0	0	0	0	0	0	0	0	0	0	0	0	0	0	0	0	0	0	0	0	0	2021-10-26T00:00:00+00:00	5	4	55	0	No	No	0	0	No	No	No	No	0	No	No
[]		3003	24	Recovered	2	10/26/2021	0	2	2	2	2	2	0	0	0	0	0	0	0	0	0	0	0	0	0	0	0	0	0	0	0	0	0	2021-10-26T00:00:00+00:00	5	5	51	26	No	No	0	1	No	No	No	No	0	No	No
[]		3021	24	Recovered	2	10/27/2021	0	2	2	2	2	2	0	0	0	0	0	0	0	0	0	0	0	0	0	0	0	0	0	0	0	0	0	2021-10-27T00:00:00+00:00	5	5	61	24	No	No	0	0	No	No	No	No	0	No	No
[]		3033	24	Recovered	2	10/27/2021	0	2	2	2	2	2	0	0	0	0	0	0	0	0	0	0	0	0	0	0	0	0	0	0	0	0	0	2021-10-27T00:00:00+00:00	5	4	46	26	No	No	0	0	No	No	No	No	0	No	No
[]		3100	24	Recovered	2	10/31/2021	0	2	2	2	2	2	0	0	0	0	0	0	0	0	0	0	0	0	0	0	0	0	0	0	0	0	0	2021-10-31T00:00:00+00:00	5	1	70		No	No	0	0	No	No	No	No	0	Yes	No
[]		3128	24	Recovered	2	11/1/2021	0	2	2	2	2	2	0	0	0	0	0	0	0	0	0	0	0	0	0	0	0	0	0	0	0	0	0	2021-11-01T00:00:00+00:00	5	0	50		No	No	0	0	No	No	No	No	0	No	No
[]		3133	24	Recovered	2	11/16/2021	0	2	2	2	2	2	0	0	0	0	0	0	0	0	0	0	0	0	0	0	0	0	0	0	0	0	0	2021-11-16T00:00:00+00:00	5	2	55	28	No	No	0	0	No	No	No	No	0	No	No
[]		3164	24	Recovered	2	11/17/2021	0	2	2	2	2	2	0	0	0	0	0	0	0	0	0	0	0	0	0	0	0	0	0	0	0	0	0	2021-11-17T00:00:00+00:00	5	2	58		No	No	0	0	No	No	No	No	0	No	No
[]		3227	24	Recovered	2	11/18/2021	0	2	2	2	2	2	0	0	0	0	0	0	0	0	0	0	0	0	0	0	0	0	0	0	0	0	0	2021-11-18T00:00:00+00:00	5	2	65		No	No	0	1	No	No	No	No	0	Yes	No
[]		3275	24	Unrecovered	1	11/22/2021	0	2	2	2	2	2	0	2	0	0	0	0	0	0	0	0	0	0	0	0	0	2	0	1	0	0	0	2021-11-22T00:00:00+00:00	5	0	62		No	No	0	0	No	No	No	No	0	No	No
[]		3318	24	Recovered	2	11/22/2021	0	2	2	2	2	2	0	0	0	0	0	0	0	0	0	0	0	0	0	0	0	0	0	0	0	0	0	2021-11-22T00:00:00+00:00	5	0	54	30	No	No	0	1	No	No	No	No	0	No	No
[]		3359	24	Recovered	2	11/22/2021	0	2	2	2	2	2	0	0	0	0	0	0	0	0	0	0	0	0	0	0	0	0	0	0	0	0	0	2021-11-22T00:00:00+00:00	5	2	46	26	No	No	0	0	No	No	No	No	0	No	No
[]		3383	24	Unrecovered	1	11/23/2021	0	2	2	2	2	2	0	0	0	0	0	2	3	0	0	0	0	0	0	0	0	0	0	0	0	0	0	2021-11-23T00:00:00+00:00	5	0	42		No	No	0	0	No	No	No	No	0	No	No
[]		3412	24	Recovered	2	11/25/2021	0	2	2	2	2	2	0	0	0	0	0	0	0	0	0	0	0	0	0	0	0	0	0	0	0	0	0	2021-11-25T00:00:00+00:00	5	2	53	31	No	No	0	0	No	No	No	No	0	No	No
[]		3453	24	Recovered	2	11/26/2021	0	2	2	2	2	2	0	0	0	0	0	0	0	0	0	0	0	0	0	0	0	0	0	0	0	0	0	2021-11-26T00:00:00+00:00	5	1	50		No	No	0	0	No	No	No	No	0	No	No
[]		3469	24	Recovered	2	11/26/2021	0	2	2	2	2	2	0	0	0	0	0	0	0	0	0	0	0	0	0	0	0	0	0	0	0	0	0	2021-11-26T00:00:00+00:00	5	0	55	0	No	No	0	1	No	No	No	No	0	No	No
[]		3522	24	Recovered	2	11/28/2021	0	2	2	2	2	2	0	0	0	0	0	0	0	0	0	0	0	0	0	0	0	0	0	0	0	0	0	2021-11-28T00:00:00+00:00	5	4	60	0	No	No	0	0	No	No	No	No	0	No	No
[]		3524	24	Recovered	2	11/28/2021	0	2	2	2	2	2	0	0	0	0	0	0	0	0	0	0	0	0	0	0	0	0	0	0	0	0	0	2021-11-28T00:00:00+00:00	5	0	66		No	No	0	2	No	No	No	No	0	No	No
[]		3534	24	Recovered	2	11/29/2021	0	2	2	2	2	2	0	0	0	0	0	0	0	0	0	0	0	0	0	0	0	0	0	0	0	0	0	2021-11-29T00:00:00+00:00	5	4	45	26	No	No	0	0	No	No	No	No	0	No	No
[]		3574	24	Recovered	2	12/1/2021	0	2	2	2	2	2	0	0	0	0	0	0	0	0	0	0	0	0	0	0	0	0	0	0	0	0	0	2021-12-01T00:00:00+00:00	5	0	45	26	No	No	0	0	No	No	No	No	0	No	No
[]		3600	24	Recovered	2	12/2/2021	0	2	2	2	2	2	0	0	0	0	0	0	0	0	0	0	0	0	0	0	0	0	0	0	0	0	0	2021-12-02T00:00:00+00:00	5	0	44	0	No	No	0	0	No	No	No	No	0	Yes	No
[]		3622	24	Recovered	2	12/3/2021	0	2	2	2	2	2	0	0	0	0	0	0	0	0	0	0	0	0	0	0	0	0	0	0	0	0	0	2021-12-03T00:00:00+00:00	5	0	60	0	No	No	0	0	No	No	No	No	0	No	No
[]		3635	24	Recovered	2	12/6/2021	0	2	2	2	2	2	0	0	0	0	0	0	0	0	0	0	0	0	0	0	0	0	0	0	0	0	0	2021-12-06T00:00:00+00:00	5	0	54	0	No	No	0	0	No	No	No	No	0	No	No
[]		3637	24	Recovered	2	12/6/2021	0	2	2	2	2	2	0	0	0	0	0	0	0	0	0	0	0	0	0	0	0	0	0	0	0	0	0	2021-12-06T00:00:00+00:00	5	4	66		No	No	0	1	No	No	No	No	0	No	No
[]		3646	24	Recovered	2	12/6/2021	0	2	2	2	2	2	0	0	0	0	0	0	0	0	0	0	0	0	0	0	0	0	0	0	0	0	0	2021-12-06T00:00:00+00:00	5	2	45	0	No	No	0	0	No	No	No	No	0	No	No
[]		3761	24	Recovered	2	12/13/2021	0	2	2	2	2	2	0	0	0	0	0	0	0	0	0	0	0	0	0	0	0	0	0	0	0	0	0	2021-12-13T00:00:00+00:00	4	11	70	0	No	No	0	0	No	No	No	No	0	Yes	No
[]		3798	24	Recovered	2	12/14/2021	0	2	2	2	2	2	0	0	0	0	0	0	0	0	0	0	0	0	0	0	0	0	0	0	0	0	0	2021-12-14T00:00:00+00:00	5	2	49		No	No	0	0	No	No	No	No	0	No	No
[]		3820	24	Recovered	2	12/16/2021	0	2	2	2	2	2	0	0	0	0	0	0	0	0	0	0	0	0	0	0	0	0	0	0	0	0	0	2021-12-16T00:00:00+00:00	4	8	47	30	No	No	0	1	No	No	No	No	0	No	No
[]		3821	24	Recovered	2	12/16/2021	0	2	2	2	2	2	0	0	0	0	0	0	0	0	0	0	0	0	0	0	0	0	0	0	0	0	0	2021-12-16T00:00:00+00:00	5	4	72	36	No	No	0	0	No	No	No	No	0	No	No
[]		3822	24	Recovered	2	12/16/2021	0	2	2	2	2	2	0	0	0	0	0	0	0	0	0	0	0	0	0	0	0	0	0	0	0	0	0	2021-12-16T00:00:00+00:00	5	2	50	29	No	No	0	0	No	No	No	No	0	No	No
[]		3828	24	Recovered	2	12/19/2021	0	2	2	2	2	2	0	0	0	0	0	0	0	0	0	0	0	0	0	0	0	0	0	0	0	0	0	2021-12-19T00:00:00+00:00	5	3	54		No	No	0	0	No	No	No	No	0	No	No
[]		3850	24	Recovered	2	12/20/2021	0	2	2	2	2	2	0	0	0	0	0	0	0	0	0	0	0	0	0	0	0	0	0	0	0	0	0	2021-12-20T00:00:00+00:00	5	3	65		Yes	No	0	1	No	No	No	No	0	Yes	No
[]		3852	24	Recovered	2	12/20/2021	0	2	2	2	2	2	0	0	0	0	0	0	0	0	0	0	0	0	0	0	0	0	0	0	0	0	0	2021-12-20T00:00:00+00:00	5	2	54		No	No	0	0	No	No	No	No	0	No	No
[]		3868	24	Recovered	2	12/20/2021	0	2	2	2	2	2	0	0	0	0	0	0	0	0	0	0	0	0	0	0	0	0	0	0	0	0	0	2021-12-20T00:00:00+00:00	5	5	59		No	No	0	0	No	No	No	No	0	No	No
[]		3880	24	Recovered	2	12/21/2021	0	2	2	2	2	2	0	0	0	0	0	0	0	0	0	0	0	0	0	0	0	0	0	0	0	0	0	2021-12-21T00:00:00+00:00	4	8	56		No	No	0	0	No	No	No	No	0	No	No
[]		3893	24	Recovered	2	12/21/2021	0	2	2	2	2	2	0	0	0	0	0	0	0	0	0	0	0	0	0	0	0	0	0	0	0	0	0	2021-12-21T00:00:00+00:00	5	5	51		No	No	0	0	No	No	No	No	0	No	No
[]		3924	24	Recovered	2	12/24/2021	0	2	2	2	2	2	0	0	0	0	0	0	0	0	0	0	0	0	0	0	0	0	0	0	0	0	0	2021-12-24T00:00:00+00:00	5	6	70	0	No	No	0	0	No	No	No	No	0	No	No
[]		3964	24	Recovered	2	12/29/2021	0	2	2	2	2	2	0	0	0	0	0	0	0	0	0	0	0	0	0	0	0	0	0	0	0	0	0	2021-12-29T00:00:00+00:00	5	0	48	0	No	No	0	0	No	No	No	No	0	No	No
[]		4003	24	Recovered	2	1/5/2022	0	2	2	2	2	2	0	0	0	0	0	0	0	0	0	0	0	0	0	0	0	0	0	0	0	0	0	2022-01-05T00:00:00+00:00	5	3	65	0	No	No	0	0	No	No	No	No	0	No	No
[]		4026	24	Recovered	2	1/7/2022	0	2	2	2	2	2	0	0	0	0	0	0	0	0	0	0	0	0	0	0	0	0	0	0	0	0	0	2022-01-07T00:00:00+00:00	5	2	60	30	No	No	0	1	No	No	No	No	0	No	No
[]		4034	24	Recovered	2	1/9/2022	0	2	2	2	2	2	0	0	0	0	0	0	0	0	0	0	0	0	0	0	0	0	0	0	0	0	0	2022-01-09T00:00:00+00:00	4	10	40	0	No	No	0	0	No	No	No	No	0	No	No
[]		4046	24	Recovered	2	1/9/2022	0	2	2	2	2	2	0	0	0	0	0	0	0	0	0	0	0	0	0	0	0	0	0	0	0	0	0	2022-01-09T00:00:00+00:00	5	1	49	0	No	No	0	0	No	No	No	No	0	No	No
[]		4086	24	Recovered	2	1/12/2022	0	2	2	2	2	2	0	0	0	0	0	0	0	0	0	0	0	0	0	0	0	0	0	0	0	0	0	2022-01-12T00:00:00+00:00	5	1	55	0	No	No	0	0	No	No	No	No	0	No	No
[]		4089	24	Unrecovered	1	1/13/2022	0	2	2	2	2	2	0	3	0	0	0	0	3	0	0	0	0	0	0	0	0	0	0	0	0	0	0	2022-01-13T00:00:00+00:00	5	2	68		No	No	0	1	No	No	No	No	0	No	No
[]		4120	24	Recovered	2	1/16/2022	0	2	2	2	2	2	0	0	0	0	0	0	0	0	0	0	0	0	0	0	0	0	0	0	0	0	0	2022-01-16T00:00:00+00:00	5	2	65	0	No	No	0	1	No	No	No	No	0	No	No
[]		4125	24	Recovered	2	1/16/2022	0	2	2	2	2	2	0	0	0	0	0	0	0	0	0	0	0	0	0	0	0	0	0	0	0	0	0	2022-01-16T00:00:00+00:00	5	3	56		Yes	No	0	1	No	No	No	No	0	Yes	No
[]		4139	24	Recovered	2	1/17/2022	0	2	2	2	2	2	0	0	0	0	0	0	0	0	0	0	0	0	0	0	0	0	0	0	0	0	0	2022-01-17T00:00:00+00:00	5	2	62		No	No	0	0	No	No	No	No	0	No	No
[]		4225	24	Recovered	2	1/23/2022	0	2	2	2	2	2	0	0	0	0	0	0	0	0	0	0	0	0	0	0	0	0	0	0	0	0	0	2022-01-23T00:00:00+00:00	5	4	48	29	No	No	0	0	No	No	No	No	0	No	No
[]		4251	24	Recovered	2	1/25/2022	0	2	2	2	2	2	0	0	0	0	0	0	0	0	0	0	0	0	0	0	0	0	0	0	0	0	0	2022-01-25T00:00:00+00:00	5	5	65	0	No	No	0	0	No	No	No	No	0	No	No
[]		4267	24	Recovered	2	1/26/2022	0	2	2	2	2	2	0	0	0	0	0	0	0	0	0	0	0	0	0	0	0	0	0	0	0	0	0	2022-01-26T00:00:00+00:00	4	9	52	0	No	No	1	1	No	No	No	No	0	No	No
[]		4268	24	Recovered	2	1/26/2022	0	2	2	2	2	2	0	0	0	0	0	0	0	0	0	0	0	0	0	0	0	0	0	0	0	0	0	2022-01-26T00:00:00+00:00	5	0	53	0	No	No	0	0	No	No	No	No	0	No	No
[]		4274	24	Recovered	2	1/26/2022	0	2	2	2	2	2	0	0	0	0	0	0	0	0	0	0	0	0	0	0	0	0	0	0	0	0	0	2022-01-26T00:00:00+00:00	5	2	46		Yes	No	0	0	No	No	No	No	0	No	No
[]		4290	24	Recovered	2	2/1/2022	0	2	2	2	2	2	0	0	0	0	0	0	0	0	0	0	0	0	0	0	0	0	0	0	0	0	0	2022-02-01T00:00:00+00:00	5	0	60	0	No	No	0	0	No	No	No	No	0	No	No
[]		4335	24	Recovered	2	2/6/2022	0	2	2	2	2	2	0	0	0	0	0	0	0	0	0	0	0	0	0	0	0	0	0	0	0	0	0	2022-02-06T00:00:00+00:00	5	0	60		No	No	0	0	No	No	No	No	0	No	No
[]		16	25	Recovered	2	3/26/2021	0	2	2	2	2	2	0	0	0	0	0	0	0	0	0	0	0	0	0	0	0	0	0	0	0	0	0	2021-03-26T05:01:04.374798+00:00	4	11	47					0	No	No	Yes	No	0	No	No
[]		31	25	Recovered	2	3/26/2021	0	2	2	2	2	2	0	0	0	0	0	0	0	0	0	0	0	0	0	0	0	0	0	0	0	0	0	2021-03-26T05:31:54.728866+00:00	4	9	55					0	No	No	No	No	0	Yes	No
[]		33	25	Recovered	2	3/26/2021	0	2	2	2	2	2	0	0	0	0	0	0	0	0	0	0	0	0	0	0	0	0	0	0	0	0	0	2021-03-26T05:33:10.236062+00:00	5	4	71					0	No	No	No	No	0	No	No
[]		39	25	Recovered	2	3/26/2021	0	2	2	2	2	2	0	0	0	0	0	0	0	0	0	0	0	0	0	0	0	0	0	0	0	0	0	2021-03-26T05:39:28.182120+00:00	5	5	57					0	No	No	No	No	0	No	No
[]		70	25	Recovered	2	3/26/2021	0	2	2	2	2	2	0	0	0	0	0	0	0	0	0	0	0	0	0	0	0	0	0	0	0	0	0	2021-03-26T06:27:07.162742+00:00	5	2	45					0	No	No	No	No	0	No	No
[]		74	25	Unrecovered	1	3/26/2021	0	2	2	2	2	2	5	3	5	0	4	4	3	3	5	0	2	0	0	5	0	2	0	4	0	3	0	2021-03-26T06:32:57.004380+00:00	5	0	69					1	No	No	No	No	1	No	No
[]		98	25	Recovered	2	3/26/2021	0	2	2	2	2	2	0	0	0	0	0	0	0	0	0	0	0	0	0	0	0	0	0	0	0	0	0	2021-03-26T07:07:00.076041+00:00	4	10	58					0	No	No	No	No	1	No	No
[]		173	25	Recovered	2	3/26/2021	0	2	2	2	2	2	0	0	0	0	0	0	0	0	0	0	0	0	0	0	0	0	0	0	0	0	0	2021-03-26T09:22:08.957077+00:00	5	3	53					0	No	No	No	No	0	No	No
[]		175	25	Recovered	2	3/26/2021	0	2	2	2	2	2	0	0	0	0	0	0	0	0	0	0	0	0	0	0	0	0	0	0	0	0	0	2021-03-26T09:27:18.419797+00:00	5	0	70					1	No	No	No	No	0	No	No
[]		195	25	Recovered	2	3/26/2021	0	2	2	2	2	2	0	0	0	0	0	0	0	0	0	0	0	0	0	0	0	0	0	0	0	0	0	2021-03-26T09:53:33.433982+00:00	5	2	58					0	No	No	No	No	0	No	No
[]		197	25	Recovered	2	3/26/2021	0	2	2	2	2	2	0	0	0	0	0	0	0	0	0	0	0	0	0	0	0	0	0	0	0	0	0	2021-03-26T10:37:06.469096+00:00	4	9	50					0	No	No	No	No	0	No	No
[]		244	25	Recovered	2	4/8/2021	0	2	2	2	2	2	0	0	0	0	0	0	0	0	0	0	0	0	0	0	0	0	0	0	0	0	0	2021-04-08T10:32:42.689188+00:00	5	6	50					1	No	No	No	No	0	No	No
[]		265	25	Recovered	2	4/9/2021	0	2	2	2	2	2	0	0	0	0	0	0	0	0	0	0	0	0	0	0	0	0	0	0	0	0	0	2021-04-09T11:09:43.141643+00:00	4	9	52					1	No	No	No	No	0	Yes	No
[]		314	25	Recovered	2	4/11/2021	0	2	2	2	2	2	0	0	0	0	0	0	0	0	0	0	0	0	0	0	0	0	0	0	0	0	0	2021-04-11T10:31:44.564772+00:00	5	3	60					0	No	No	No	No	0	Yes	No
[]		325	25	Recovered	2	4/11/2021	0	2	2	2	2	2	0	0	0	0	0	0	0	0	0	0	0	0	0	0	0	0	0	0	0	0	0	2021-04-11T10:57:32.238561+00:00	5	5	60					0	No	No	No	No	0	No	Yes
[]		327	25	Recovered	2	4/11/2021	0	2	2	2	2	2	0	0	0	0	0	0	0	0	0	0	0	0	0	0	0	0	0	0	0	0	0	2021-04-11T10:50:12.631583+00:00	5	3	65					0	No	No	No	No	0	Yes	No
[]		350	25	Recovered	2	4/12/2021	0	2	2	2	2	2	0	0	0	0	0	0	0	0	0	0	0	0	0	0	0	0	0	0	0	0	0	2021-04-12T07:20:49.694171+00:00	5	0	62					1	No	No	No	No	0	Yes	No
[]		505	25	Recovered	2	4/19/2021	0	2	2	2	2	2	0	0	0	0	0	0	0	0	0	0	0	0	0	0	0	0	0	0	0	0	0	2021-04-19T09:20:42.007475+00:00	5	1	60					0	No	No	No	No	0	No	No
[]		518	25	Recovered	2	4/19/2021	0	2	2	2	2	2	0	0	0	0	0	0	0	0	0	0	0	0	0	0	0	0	0	0	0	0	0	2021-04-19T10:57:03.922200+00:00	5	3	50					0	No	No	No	No	1	No	No
[]		520	25	Recovered	2	4/19/2021	0	2	2	2	2	2	0	0	0	0	0	0	0	0	0	0	0	0	0	0	0	0	0	0	0	0	0	2021-04-19T11:03:59.842108+00:00	5	0	49					1	No	No	No	No	0	No	No
[]		554	25	Recovered	2	4/21/2021	0	2	2	2	2	2	0	0	0	0	0	0	0	0	0	0	0	0	0	0	0	0	0	0	0	0	0	2021-04-21T06:15:34.654245+00:00	5	3	55					1	No	No	No	No	0	No	No
[]		584	25	Recovered	2	4/22/2021	0	2	2	2	2	2	0	0	0	0	0	0	0	0	0	0	0	0	0	0	0	0	0	0	0	0	0	2021-04-22T06:27:15.643079+00:00	5	2	45					0	No	No	No	No	0	No	No
[]		609	25	Recovered	2	4/22/2021	0	2	2	2	2	2	0	0	0	0	0	0	0	0	0	0	0	0	0	0	0	0	0	0	0	0	0	2021-04-22T10:35:01.058741+00:00	5	1	48					1	No	No	No	No	0	No	No
[]		758	25	Unrecovered	1	5/10/2021	0	2	2	2	2	2	0	0	0	0	0	0	0	0	0	0	0	0	0	0	0	0	0	0	0	0	0	2021-05-10T06:29:34.391271+00:00	5	2	52					0	No	No	No	No	0	No	No
[]		777	25	Unrecovered	1	5/10/2021	0	2	2	2	2	2	0	0	0	0	0	1	0	0	0	0	0	0	0	0	0	0	0	0	0	0	0	2021-05-10T09:06:40.548437+00:00	5	6	62					0	No	No	No	Yes	0	Yes	No
[]		881	25	Unrecovered	1	5/13/2021	0	2	2	2	2	2	0	0	0	0	0	0	4	0	0	0	0	0	0	0	0	0	0	0	0	0	0	2021-05-13T09:06:01.559347+00:00	5	3	75	30	No	No	0	1	No	No	No	No	0	No	No
[]		909	25	Recovered	2	5/14/2021	0	2	2	2	2	2	0	0	0	0	0	0	0	0	0	0	0	0	0	0	0	0	0	0	0	0	0	2021-05-14T08:13:15.351076+00:00	5	2	34		No	No	0	1	No	No	No	No	0	No	No
[]		938	25	Unrecovered	1	5/16/2021	0	2	2	2	2	2	2	0	0	0	2	1	2	0	3	0	0	0	0	0	0	0	0	0	0	0	0	2021-05-16T09:25:08.398360+00:00	5	4	60	28	No	No	0	1	No	No	No	No	1	No	No
[]		1091	25	Recovered	2	5/27/2021	0	2	2	2	2	2	0	0	0	0	0	0	0	0	0	0	0	0	0	0	0	0	0	0	0	0	0	2021-05-27T10:17:59.042386+00:00	5	2	72	0	No	No	0	1	Yes	No	No	Yes	0	No	No
[]		1326	25	Unrecovered	1	6/13/2021	0	2	2	2	2	2	0	0	0	0	0	0	0	0	0	0	0	0	0	0	0	0	0	0	0	0	0	2021-06-13T07:34:08.440841+00:00	5	2	65	36	No	No	0	1	No	No	No	No	0	No	No
[]		1350	25	Unrecovered	1	6/15/2021	0	2	2	2	2	2	0	2	0	0	0	0	3	0	0	0	0	0	0	0	0	0	0	0	0	0	0	2022-01-26T00:00:00+00:00	5	0	52		No	No	0	0	No	No	No	No	0	No	Yes
[]		1401	25	Recovered	2	7/22/2021	0	2	2	2	2	2	0	0	0	0	0	0	0	0	0	0	0	0	0	0	0	0	0	0	0	0	0	2021-07-22T09:30:17.334373+00:00	5	2	57		Yes	No	0	2	No	No	No	No	0	No	No
[]		1523	25	Recovered	2	8/16/2021	0	2	2	2	2	2	0	0	0	0	0	0	0	0	0	0	0	0	0	0	0	0	0	0	0	0	0	2021-08-16T08:49:21.061175+00:00	5	2	50	30	No	No	0	1	No	No	No	No	0	No	No
[]		1584	25	Recovered	2	8/31/2021	0	2	2	2	2	2	0	0	0	0	0	0	0	0	0	0	0	0	0	0	0	0	0	0	0	0	0	2021-08-31T00:00:00+00:00	5	3	53	0	No	No	0	0	No	No	No	No	0	No	No
[]		1621	25	Recovered	2	9/3/2021	0	2	2	2	2	2	0	0	0	0	0	0	0	0	0	0	0	0	0	2	0	0	0	0	0	0	0	2021-09-03T00:00:00+00:00	5	5	55	28	No	No	0	0	No	No	No	No	0	No	No
[]		1625	25	Recovered	2	9/3/2021	0	2	2	2	2	2	0	0	0	0	0	0	0	0	0	0	0	0	0	0	0	0	0	0	0	0	0	2021-09-03T00:00:00+00:00	5	5	59		No	No	0	1	No	No	No	No	0	No	Yes
[]		1737	25	Recovered	2	9/7/2021	0	2	2	2	2	2	0	0	0	0	0	0	0	0	0	0	0	0	0	0	0	0	0	0	0	0	0	2021-09-07T00:00:00+00:00	5	4	53		No	No	0	0	No	No	No	No	0	No	Yes
[]		1744	25	Recovered	2	9/7/2021	0	2	2	2	2	2	0	0	0	0	0	0	0	0	0	0	0	0	0	0	0	0	0	0	0	0	0	2021-09-07T00:00:00+00:00	5	3	67		No	No	0	0	No	No	No	No	0	No	No
[]		1805	25	Recovered	2	9/10/2021	0	2	2	2	2	2	0	0	0	0	0	0	0	0	0	0	0	0	0	0	0	0	0	0	0	0	0	2021-09-10T00:00:00+00:00	5	3	45	26	No	No	1	1	No	No	No	No	0	No	No
[]		1874	25	Recovered	2	9/13/2021	0	2	2	2	2	2	0	0	0	0	0	0	0	0	0	0	0	0	0	0	0	0	0	0	0	0	0	2021-09-13T00:00:00+00:00	5	2	62		No	No	0	0	No	No	No	No	0	No	No
[]		1882	25	Recovered	2	9/13/2021	0	2	2	2	2	2	0	0	0	0	0	0	0	0	0	0	0	0	0	0	0	0	0	0	0	0	0	2021-09-13T00:00:00+00:00	5	5	75	32	No	No	0	1	No	No	No	No	0	No	No
[]		1919	25	Recovered	2	9/14/2021	0	2	2	2	2	2	0	0	0	0	0	0	0	0	0	0	0	0	0	0	0	0	0	0	0	0	0	2021-09-14T00:00:00+00:00	5	0	48	27	No	No	0	0	No	No	No	No	0	No	No
[]		1979	25	Unrecovered	1	9/16/2021	0	2	2	2	2	2	0	0	0	2	0	0	2	0	0	0	0	0	0	0	0	0	0	0	0	0	0	2021-09-16T00:00:00+00:00	5	2	48	27	No	No	0	0	No	No	No	No	0	No	No
[]		2021	25	Recovered	2	9/17/2021	0	2	2	2	2	2	0	0	0	0	0	0	0	0	0	0	0	0	0	0	0	0	0	0	0	0	0	2021-09-17T00:00:00+00:00	5	0	52	30	No	No	0	1	No	No	No	No	0	Yes	No
[]		2031	25	Recovered	2	9/17/2021	0	2	2	2	2	2	0	0	0	0	0	0	0	0	0	0	0	0	0	0	0	0	0	0	0	0	0	2021-09-17T00:00:00+00:00	5	5	56	27	No	No	0	0	No	No	No	No	0	No	No
[]		2045	25	Recovered	2	9/17/2021	0	2	2	2	2	2	0	0	0	0	0	0	0	0	0	0	0	0	0	0	0	0	0	0	0	0	0	2021-09-17T00:00:00+00:00	5	0	70		No	No	0	0	No	No	No	No	0	No	No
[]		2082	25	Recovered	2	9/20/2021	0	2	2	2	2	2	0	0	0	0	0	0	3	0	0	0	0	0	0	0	0	0	0	0	0	0	0	2021-09-20T00:00:00+00:00	5	2	60	30	No	No	0	0	No	No	No	No	0	No	Yes
[]		2086	25	Recovered	2	9/20/2021	0	2	2	2	2	2	0	0	0	0	0	0	0	0	0	0	0	0	0	0	0	0	0	0	0	0	0	2021-09-20T00:00:00+00:00	5	5	58	29	No	No	0	0	No	No	No	No	0	No	No
[]		2090	25	Recovered	2	9/20/2021	0	2	2	2	2	2	0	0	0	0	0	0	0	0	0	0	0	0	0	0	0	0	0	0	0	0	0	2021-09-20T00:00:00+00:00	5	3	51		No	No	0	0	No	No	No	No	0	No	No
[]		2169	25	Recovered	2	9/22/2021	0	2	2	2	2	2	0	0	0	0	0	0	0	0	0	0	0	0	0	0	0	0	0	0	0	0	0	2021-09-22T00:00:00+00:00	4	8	40		No	No	0	0	No	No	No	No	0	No	No
[]		2217	25	Recovered	2	9/23/2021	0	2	2	2	2	2	0	0	0	0	0	0	0	0	0	0	0	0	0	0	0	0	0	0	0	0	0	2021-09-23T00:00:00+00:00	5	3	50	0	No	No	0	0	No	No	No	No	0	No	No
[]		2220	25	Recovered	2	9/23/2021	0	2	2	2	2	2	0	0	0	0	0	0	0	0	0	0	0	0	0	0	0	0	0	0	0	0	0	2021-09-23T00:00:00+00:00	5	2	52		No	No	0	0	No	No	No	No	0	No	No
[]		2233	25	Recovered	2	9/23/2021	0	2	2	2	2	2	0	0	0	0	0	0	0	0	0	0	0	0	0	0	0	0	0	0	0	0	0	2021-09-23T00:00:00+00:00	5	0	55		No	No	0	0	No	No	No	No	0	No	No
[]		2245	25	Unrecovered	1	9/24/2021	0	2	2	2	2	2	0	0	0	0	0	0	3	0	0	0	0	0	0	3	0	0	0	0	0	0	0	2021-09-24T00:00:00+00:00	5	1	54		No	No	0	0	No	No	No	No	0	No	No
[]		2266	25	Unrecovered	1	9/26/2021	0	2	2	2	2	2	0	0	0	0	0	0	3	0	0	0	0	0	0	2	0	0	0	2	0	0	0	2021-09-26T00:00:00+00:00	5	1	58		No	No	0	0	No	No	No	No	0	No	Yes
[]		2298	25	Recovered	2	9/27/2021	0	2	2	2	2	2	0	0	0	0	0	0	0	0	0	0	0	0	0	0	0	0	0	0	0	0	0	2021-09-27T00:00:00+00:00	5	2	50	0	No	No	0	0	No	No	No	No	0	No	No
[]		2316	25	Recovered	2	9/27/2021	0	2	2	2	2	2	0	0	0	0	0	0	0	0	0	0	0	0	0	0	0	0	0	0	0	0	0	2021-09-27T00:00:00+00:00	5	6	55	28	No	No	0	0	No	No	Yes	No	0	No	No
[]		2378	25	Recovered	2	9/29/2021	0	2	2	2	2	2	0	0	0	0	0	0	0	0	0	0	0	0	0	0	0	0	0	0	0	0	0	2021-09-29T00:00:00+00:00	5	2	40	0	No	No	0	1	No	No	No	No	0	No	No
[]		2391	25	Unrecovered	1	9/29/2021	0	2	2	2	2	2	0	0	0	0	0	0	0	0	0	0	0	0	0	2	0	0	0	0	0	0	0	2021-09-29T00:00:00+00:00	5	4	53		No	No	0	0	No	No	No	No	0	No	No
[]		2430	25	Unrecovered	1	10/1/2021	0	2	2	2	2	2	0	0	0	0	0	0	0	0	0	0	0	0	0	0	0	0	0	0	0	0	0	2021-10-01T00:00:00+00:00	5	5	56		No	No	0	0	No	No	No	No	0	No	No
[]		2449	25	Recovered	2	10/1/2021	0	2	2	2	2	2	0	0	0	0	0	0	0	0	0	0	0	0	0	0	0	0	0	0	0	0	0	2021-10-01T00:00:00+00:00	5	1	55	32	No	No	0	0	No	No	No	No	0	No	No
[]		2452	25	Recovered	2	10/1/2021	0	2	2	2	2	2	0	0	0	0	0	0	0	0	0	0	0	0	0	0	0	0	0	0	0	0	0	2021-10-01T00:00:00+00:00	5	4	60		No	No	0	0	No	No	No	No	0	No	No
[]		2476	25	Recovered	2	10/3/2021	0	2	2	2	2	2	0	0	0	0	0	0	0	0	0	0	0	0	0	0	0	0	0	0	0	0	0	2021-10-03T00:00:00+00:00	5	4	52		No	No	1	0	No	No	No	No	0	No	No
[]		2513	25	Recovered	2	10/5/2021	0	2	2	2	2	2	0	0	0	0	0	0	0	0	0	0	0	0	0	0	0	0	0	0	0	0	0	2021-10-05T00:00:00+00:00	5	6	66	0	No	No	0	0	No	No	No	No	0	No	No
[]		2537	25	Recovered	2	10/4/2021	0	2	2	2	2	2	0	0	0	0	0	0	0	0	0	0	0	0	0	0	0	0	0	0	0	0	0	2021-10-04T00:00:00+00:00	5	1	60		Yes	No	0	1	No	No	No	No	1	Yes	No
[]		2557	25	Unrecovered	1	10/6/2021	0	2	2	2	2	2	0	0	0	0	0	0	0	0	0	0	0	0	0	0	0	0	0	0	0	0	0	2021-10-06T00:00:00+00:00	5	2	62	30	No	No	0	0	No	No	No	No	0	No	No
[]		2560	25	Recovered	2	10/6/2021	0	2	2	2	2	2	0	0	0	0	0	0	0	0	0	0	0	0	0	0	0	0	0	0	0	0	0	2021-10-06T00:00:00+00:00	5	0	53		No	No	0	0	No	No	Yes	No	0	No	Yes
[]		2593	25	Recovered	2	10/6/2021	0	2	2	2	2	2	0	0	0	0	0	0	0	0	0	0	0	0	0	0	0	0	0	0	0	0	0	2021-10-06T00:00:00+00:00	5	4	70		No	No	0	0	No	No	No	No	0	No	No
[]		2621	25	Recovered	2	10/8/2021	0	2	2	2	2	2	0	0	0	0	0	0	0	0	0	0	0	0	0	0	0	0	0	0	0	0	0	2021-10-08T00:00:00+00:00	5	6	64	0	No	No	0	0	No	No	No	No	0	No	No
[]		2659	25	Recovered	2	10/8/2021	0	2	2	2	2	2	0	0	0	0	0	0	0	0	0	0	0	0	0	0	0	0	0	0	0	0	0	2021-10-08T00:00:00+00:00	5	1	46		Yes	Yes	1	0	No	No	No	No	0	No	No
[]		2661	25	Recovered	2	10/8/2021	0	2	2	2	2	2	0	0	0	0	0	0	0	0	0	0	0	0	0	0	0	0	0	0	0	0	0	2021-10-08T00:00:00+00:00	5	0	62		No	No	0	1	No	No	No	No	0	Yes	No
[]		2666	25	Unrecovered	1	10/10/2021	0	2	2	2	2	2	0	0	0	0	0	0	1	0	0	0	0	2	0	0	0	0	0	0	0	0	0	2021-10-10T00:00:00+00:00	5	2	55		No	No	0	2	No	No	No	No	0	Yes	No
[]		2700	25	Recovered	2	10/10/2021	0	2	2	2	2	2	0	0	0	0	0	1	0	0	0	0	0	0	0	0	0	0	0	0	0	0	0	2021-10-10T00:00:00+00:00	5	0	68	32	No	No	0	2	No	No	No	No	0	No	Yes
[]		2801	25	Recovered	2	10/18/2021	0	2	2	2	2	2	0	0	0	0	0	0	0	0	0	0	0	0	0	0	0	0	0	0	0	0	0	2021-10-18T00:00:00+00:00	5	2	65		Yes	No	0	1	No	No	No	No	0	No	No
[]		2854	25	Unrecovered	1	10/20/2021	0	2	2	2	2	2	0	0	0	0	0	0	0	0	0	0	0	0	0	0	0	0	0	0	0	0	0	2021-10-20T00:00:00+00:00	5	3	61	28	No	No	0	0	No	No	No	No	0	Yes	No
[]		2891	25	Recovered	2	10/21/2021	0	2	2	2	2	2	0	0	0	0	0	0	0	0	0	0	0	0	0	0	0	0	0	0	0	0	0	2021-10-21T00:00:00+00:00	5	0	60		No	No	0	0	No	No	No	No	0	No	No
[]		2904	25	Recovered	2	10/21/2021	0	2	2	2	2	2	0	0	0	0	0	0	0	0	0	0	0	0	0	0	0	0	0	0	0	0	0	2021-10-21T00:00:00+00:00	5	3	50	29	No	No	0	0	No	No	No	No	0	No	No
[]		2916	25	Recovered	2	10/21/2021	0	2	2	2	2	2	0	0	0	0	0	0	0	0	0	0	0	0	0	0	0	0	0	0	0	0	0	2021-10-21T00:00:00+00:00	5	1	47		No	No	0	0	No	No	No	No	0	No	Yes
[]		2932	25	Recovered	2	10/22/2021	0	2	2	2	2	2	0	0	0	0	0	0	0	0	0	0	0	0	0	0	0	0	0	0	0	0	0	2021-10-22T00:00:00+00:00	5	0	52	0	No	No	0	0	No	No	No	No	0	No	No
[]		3018	25	Recovered	2	10/27/2021	0	2	2	2	2	2	0	0	0	0	0	0	0	0	0	0	0	0	0	0	0	0	0	0	0	0	0	2021-10-27T00:00:00+00:00	5	2	74		No	No	0	1	No	No	No	No	0	Yes	No
[]		3022	25	Recovered	2	10/27/2021	0	2	2	2	2	2	0	0	0	0	0	0	0	0	0	0	0	0	0	0	0	0	0	0	0	0	0	2021-10-27T00:00:00+00:00	5	2	60		No	No	0	0	No	No	No	No	0	No	No
[]		3132	25	Recovered	2	11/16/2021	0	2	2	2	2	2	0	0	0	0	0	0	0	0	0	0	0	0	0	0	0	0	0	0	0	0	0	2021-11-16T00:00:00+00:00	4	10	45	28	No	No	0	0	No	No	No	No	0	No	No
[]		3185	25	Recovered	2	11/17/2021	0	2	2	2	2	2	0	0	0	0	0	0	0	0	0	0	0	0	0	0	0	0	0	0	0	0	0	2021-11-17T00:00:00+00:00	4	11	65	0	No	No	0	0	No	Yes	Yes	No	0	No	No
[]		3391	25	Recovered	2	11/24/2021	0	2	2	2	2	2	0	0	0	0	0	0	0	0	0	0	0	0	0	0	0	0	0	0	0	0	0	2021-11-24T00:00:00+00:00	4	0	58	34	No	No	0	1	No	No	No	No	0	No	No
[]		3429	25	Recovered	2	11/25/2021	0	2	2	2	2	2	0	0	0	0	0	0	0	0	0	0	0	0	0	0	0	0	0	0	0	0	0	2021-11-25T00:00:00+00:00	5	3	60		No	No	0	1	No	No	No	No	0	No	No
[]		3474	25	Recovered	2	11/26/2021	0	2	2	2	2	2	0	0	0	0	0	0	0	0	0	0	0	0	0	0	0	0	0	0	0	0	0	2021-11-26T00:00:00+00:00	5	2	68		No	No	0	0	No	No	No	No	0	No	No
[]		3478	25	Unrecovered	1	11/26/2021	0	2	2	2	2	2	0	0	0	0	0	0	1	0	0	0	0	0	0	0	0	0	0	0	0	0	1	2021-11-26T00:00:00+00:00	5	0	55		No	No	0	2	No	No	No	No	0	No	No
[]		3510	25	Recovered	2	11/28/2021	0	2	2	2	2	2	0	0	0	0	0	0	0	0	0	0	0	0	0	0	0	0	0	0	0	0	0	2021-11-28T00:00:00+00:00	5	0	62	0	No	No	0	0	No	No	No	No	0	No	No
[]		3526	25	Recovered	2	11/28/2021	0	2	2	2	2	2	0	0	0	0	0	0	0	0	0	0	0	0	0	0	0	0	0	0	0	0	0	2021-11-28T00:00:00+00:00	5	0	54	30	No	No	0	0	No	No	No	No	0	No	No
[]		3540	25	Recovered	2	11/29/2021	0	2	2	2	2	2	0	0	0	0	0	0	0	0	0	0	0	0	0	0	0	0	0	0	0	0	0	2021-11-29T00:00:00+00:00	5	4	50	27	No	No	0	0	No	No	No	No	0	No	No
[]		3582	25	Recovered	2	12/2/2021	0	2	2	2	2	2	0	0	0	0	0	0	0	0	0	0	0	0	0	0	0	0	0	0	0	0	0	2021-12-02T00:00:00+00:00	5	1	53		No	No	0	0	No	No	No	No	0	No	No
[]		3599	25	Recovered	2	12/2/2021	0	2	2	2	2	2	0	0	0	0	0	0	0	0	0	0	0	0	0	0	0	0	0	0	0	0	0	2021-12-02T00:00:00+00:00	5	0	50	0	No	No	0	0	No	No	No	No	0	No	No
[]		3630	25	Recovered	2	12/3/2021	0	2	2	2	2	2	0	0	0	0	0	0	0	0	0	0	0	0	0	0	0	0	0	0	0	0	0	2021-12-03T00:00:00+00:00	5	5	65	0	No	No	0	0	No	No	No	No	0	No	No
[]		3641	25	Recovered	2	12/6/2021	0	2	2	2	2	2	0	0	0	0	0	0	0	0	0	0	0	0	0	0	0	0	0	0	0	0	0	2021-12-06T00:00:00+00:00	5	1	60	0	No	No	0	0	No	No	No	No	0	No	No
[]		3655	25	Recovered	2	12/6/2021	0	2	2	2	2	2	0	0	0	0	0	0	0	0	0	0	0	0	0	0	0	0	0	0	0	0	0	2021-12-06T00:00:00+00:00	5	3	60		No	No	0	2	No	No	No	No	0	No	No
[]		3731	25	Recovered	2	12/10/2021	0	2	2	2	2	2	0	0	0	0	0	0	0	0	0	0	0	0	0	0	0	0	0	0	0	0	0	2021-12-10T00:00:00+00:00	5	0	66		Yes	No	0	2	No	No	No	No	0	Yes	No
[]		3740	25	Recovered	2	12/12/2021	0	2	2	2	2	2	0	0	0	0	0	0	0	0	0	0	0	0	0	0	0	0	0	0	0	0	0	2021-12-12T00:00:00+00:00	5	2	80		No	No	0	0	No	No	No	No	0	No	No
[]		3759	25	Recovered	2	12/13/2021	0	2	2	2	2	2	0	0	0	0	0	0	0	0	0	0	0	0	0	0	0	0	0	0	0	0	0	2021-12-13T00:00:00+00:00	5	2	49	0	No	No	0	0	No	No	No	No	0	No	No
[]		3769	25	Recovered	2	12/13/2021	0	2	2	2	2	2	0	0	0	0	0	0	0	0	0	0	0	0	0	0	0	0	0	0	0	0	0	2021-12-13T00:00:00+00:00	5	3	55		No	No	0	0	No	No	No	No	0	No	No
[]		3791	25	Recovered	2	12/14/2021	0	2	2	2	2	2	0	0	0	0	0	0	0	0	0	0	0	0	0	0	0	0	0	0	0	0	0	2021-12-14T00:00:00+00:00	5	3	66	0	No	No	0	0	No	No	No	No	0	No	No
[]		3845	25	Recovered	2	12/19/2021	0	2	2	2	2	2	0	0	0	0	0	0	0	0	0	0	0	0	0	0	0	0	0	0	0	0	0	2021-12-19T00:00:00+00:00	5	0	66		No	No	0	0	No	No	No	No	0	No	No
[]		3946	25	Recovered	2	12/26/2021	0	2	2	2	2	2	0	0	0	0	0	0	0	0	0	0	0	0	0	0	0	0	0	0	0	0	0	2021-12-26T00:00:00+00:00	5	1	51		No	No	0	1	No	No	No	No	0	No	No
[]		3960	25	Unrecovered	1	12/28/2021	0	2	2	2	2	2	0	0	0	2	0	0	0	0	0	0	0	0	0	0	0	0	0	0	0	0	0	2021-12-28T00:00:00+00:00	4	8	52		No	No	0	2	No	No	No	No	0	No	No
[]		3963	25	Recovered	2	12/29/2021	0	2	2	2	2	2	0	0	0	0	0	0	0	0	0	0	0	0	0	0	0	0	0	0	0	0	0	2021-12-29T00:00:00+00:00	5	3	65	0	No	No	0	0	No	No	No	No	0	No	No
[]		3974	25	Recovered	2	12/31/2021	0	2	2	2	2	2	0	0	0	0	0	0	0	0	0	0	0	0	0	0	0	0	0	0	0	0	0	2021-12-31T00:00:00+00:00	4	9	50	0	No	No	0	0	No	No	No	No	0	No	No
[]		4021	25	Recovered	2	1/7/2022	0	2	2	2	2	2	0	0	0	0	0	0	0	0	0	0	0	0	0	0	0	0	0	0	0	0	0	2022-01-07T00:00:00+00:00	5	1	50		No	No	0	0	No	No	No	No	0	No	No
[]		4038	25	Recovered	2	1/9/2022	0	2	2	2	2	2	0	0	0	0	0	0	0	0	0	0	0	0	0	0	0	0	0	0	0	0	0	2022-01-09T00:00:00+00:00	5	3	49	28	No	No	0	0	No	No	No	No	0	No	No
[]		4045	25	Recovered	2	1/9/2022	0	2	2	2	2	2	0	0	0	0	0	0	0	0	0	0	0	0	0	0	0	0	0	0	0	0	0	2022-01-09T00:00:00+00:00	5	0	50	29	No	No	0	1	No	No	No	No	0	No	No
[]		4113	25	Recovered	2	1/16/2022	0	2	2	2	2	2	0	0	0	0	0	0	0	0	0	0	0	0	0	0	0	0	0	0	0	0	0	2022-01-16T00:00:00+00:00	5	0	44	0	No	No	0	0	No	No	No	No	0	No	No
[]		4137	25	Recovered	2	1/17/2022	0	2	2	2	2	2	0	0	0	0	0	0	0	0	0	0	0	0	0	0	0	0	0	0	0	0	0	2022-01-17T00:00:00+00:00	5	3	56	0	No	No	0	0	No	No	No	No	0	No	No
[]		4138	25	Recovered	2	1/17/2022	0	2	2	2	2	2	0	0	0	0	0	0	0	0	0	0	0	0	0	0	0	0	0	0	0	0	0	2022-01-17T00:00:00+00:00	5	3	56		Yes	No	0	1	No	No	No	No	0	Yes	No
[]		4194	25	Recovered	2	1/21/2022	0	2	2	2	2	2	0	0	0	0	0	0	0	0	0	0	0	0	0	0	0	0	0	0	0	0	0	2022-01-21T00:00:00+00:00	5	3	50	0	No	No	0	0	No	No	No	No	0	No	No
[]		4197	25	Recovered	2	1/21/2022	0	2	2	2	2	2	0	0	0	0	0	0	0	0	0	0	0	0	0	0	0	0	0	0	0	0	0	2022-01-21T00:00:00+00:00	5	3	56	0	No	No	0	0	No	No	No	No	0	No	No
[]		4198	25	Recovered	2	1/21/2022	0	2	2	2	2	2	0	0	0	0	0	0	0	0	0	0	0	0	0	0	0	0	0	0	0	0	0	2022-01-21T00:00:00+00:00	5	0	51	0	No	No	0	0	No	No	No	No	0	No	No
[]		4204	25	Recovered	2	1/21/2022	0	2	2	2	2	2	0	0	0	0	0	0	0	0	0	0	0	0	0	0	0	0	0	0	0	0	0	2022-01-21T00:00:00+00:00	5	3	50	30	No	No	0	0	No	No	No	No	0	No	No
[]		4214	25	Recovered	2	1/23/2022	0	2	2	2	2	2	0	0	0	0	0	0	0	0	0	0	0	0	0	0	0	0	0	0	0	0	0	2022-01-23T00:00:00+00:00	5	1	76	0	No	No	0	0	No	No	No	No	0	No	No
[]		4229	25	Recovered	2	1/24/2022	0	2	2	2	2	2	0	0	0	0	0	0	0	0	0	0	0	0	0	0	0	0	0	0	0	0	0	2022-01-24T00:00:00+00:00	5	4	65	0	No	No	0	1	No	No	No	No	0	No	No
[]		4238	25	Recovered	2	1/24/2022	0	2	2	2	2	2	0	0	0	0	0	0	0	0	0	0	0	0	0	0	0	0	0	0	0	0	0	2022-01-24T00:00:00+00:00	5	0	61		No	No	0	1	No	No	No	No	0	No	No
[]		4252	25	Recovered	2	1/25/2022	0	2	2	2	2	2	0	0	0	0	0	0	0	0	0	0	0	0	0	0	0	0	0	0	0	0	0	2022-01-25T00:00:00+00:00	5	1	50	0	No	No	0	0	No	No	No	No	0	No	No
[]		4260	25	Recovered	2	1/25/2022	0	2	2	2	2	2	0	0	0	0	0	0	0	0	0	0	0	0	0	0	0	0	0	0	0	0	0	2022-01-25T00:00:00+00:00	5	4	62		No	No	0	0	No	No	No	No	0	No	No
[]		4359	25	Recovered	2	2/8/2022	0	2	2	2	2	2	0	0	0	0	0	0	0	0	0	0	0	0	0	0	0	0	0	0	0	0	0	2022-02-08T00:00:00+00:00	5	0	55		No	No	0	0	No	No	No	No	0	No	No
[]		65	26	Recovered	2	3/26/2021	0	2	2	2	2	2	0	0	0	0	0	0	0	0	0	0	0	0	0	0	0	0	0	0	0	0	0	2021-03-26T06:18:05.617059+00:00	5	0	59					1	No	No	No	Yes	0	No	Yes
[]		116	26	Unrecovered	1	3/26/2021	0	2	2	2	2	2	0	0	0	0	0	0	0	0	0	0	0	0	0	0	0	0	0	0	3	0	0	2021-03-26T07:38:24.331029+00:00	5	4	66					0	No	No	No	No	0	No	Yes
[]		268	26	Unrecovered	1	4/11/2021	0	2	2	2	2	2	0	0	0	0	0	0	0	0	0	0	0	0	0	0	0	0	0	0	0	0	0	2021-04-11T05:30:53.247261+00:00	4	11	55					2	No	No	No	No	0	Yes	No
[]		272	26	Recovered	2	4/11/2021	0	2	2	2	2	2	0	0	0	0	0	0	0	0	0	0	0	0	0	0	0	0	0	0	0	0	0	2021-04-11T05:57:01.633926+00:00	5	0	59					0	No	No	No	No	0	No	No
[]		285	26	Unrecovered	1	4/11/2021	2	2	2	2	2	2	0	2	0	0	0	0	4	0	0	4	0	0	0	0	1	0	0	0	0	0	0	2021-04-11T07:59:35.524456+00:00	5	3	53					0	No	No	Yes	No	0	No	No
[]		319	26	Recovered	2	4/11/2021	0	2	2	2	2	2	0	0	0	0	0	0	0	0	0	0	0	0	0	0	0	0	0	0	0	0	0	2021-04-11T10:42:57.104437+00:00	5	3	56					1	No	No	Yes	Yes	0	No	No
[]		396	26	Recovered	2	4/12/2021	0	2	2	2	2	2	0	0	0	0	0	0	0	0	0	0	0	0	0	0	0	0	0	0	0	0	0	2021-04-12T10:32:59.329111+00:00	5	4	52					0	No	No	No	No	0	No	No
[]		486	26	Recovered	2	4/18/2021	0	2	2	2	2	2	0	0	0	0	0	0	0	0	0	0	0	0	0	0	0	0	0	0	0	0	0	2021-04-18T04:44:10.216343+00:00	4	11	52					0	No	No	No	No	0	No	No
[]		515	26	Recovered	2	4/19/2021	0	2	2	2	2	2	0	0	0	0	0	0	0	0	0	0	0	0	0	0	0	0	0	0	0	0	0	2021-04-19T10:54:06.188157+00:00	5	3	58					0	No	No	No	No	0	No	No
[]		519	26	Recovered	2	4/19/2021	0	2	2	2	2	2	0	0	0	0	0	0	0	0	0	0	0	0	0	0	0	0	0	0	0	0	0	2021-04-19T11:02:33.449868+00:00	4	8	46					0	No	No	No	No	0	No	No
[]		564	26	Recovered	2	4/21/2021	0	2	2	2	2	2	0	0	0	0	4	0	0	0	2	0	0	0	0	3	0	0	0	0	0	3	0	2021-04-21T09:09:22.858372+00:00	5	6	65					1	No	No	No	No	0	No	No
[]		600	26	Recovered	2	4/22/2021	0	2	2	2	2	2	0	0	0	0	0	0	0	0	0	0	0	0	0	0	0	0	0	0	0	0	0	2021-04-22T09:52:17.460649+00:00	5	1	57					0	No	No	No	No	0	No	No
[]		608	26	Recovered	2	4/22/2021	0	2	2	2	2	2	0	0	0	0	0	0	0	0	0	0	0	0	0	0	0	0	0	0	0	0	0	2021-04-22T10:34:07.070836+00:00	5	1	55					0	No	No	No	No	0	No	No
[]		622	26	Recovered	2	4/22/2021	0	2	2	2	2	2	0	0	0	0	0	0	0	0	0	0	0	0	0	0	0	0	0	0	0	0	0	2021-04-22T11:00:21.725496+00:00	5	2	50					1	No	No	No	No	0	No	No
[]		628	26	Recovered	2	4/23/2021	0	2	2	2	2	2	0	0	0	0	0	0	0	0	0	0	0	0	0	0	0	0	0	0	0	0	0	2021-04-23T09:18:50.137791+00:00	5	2	49					0	No	No	No	No	0	No	No
[]		706	26	Recovered	2	5/7/2021	0	2	2	2	2	2	0	0	0	0	0	0	0	0	0	0	0	0	0	0	0	0	0	0	0	0	0	2021-05-07T08:37:25.412246+00:00	5	2	65					1	No	No	No	No	0	Yes	No
[]		735	26	Recovered	2	5/9/2021	0	2	2	2	2	2	0	0	0	0	0	0	0	0	0	0	0	0	0	0	0	0	0	0	0	0	0	2021-05-09T09:55:44.314925+00:00	5	3	70					0	No	No	No	No	0	Yes	No
[]		767	26	Recovered	2	5/10/2021	0	2	2	2	2	2	0	0	0	0	0	0	0	0	0	0	0	0	0	0	0	0	0	0	0	0	0	2021-05-10T07:32:01.163476+00:00	5	3	62					0	No	No	No	No	0	No	No
[]		782	26	Recovered	2	5/10/2021	0	2	2	2	2	2	0	0	0	0	0	0	0	0	0	0	0	0	0	0	0	0	0	0	0	0	0	2021-05-10T09:52:30.183539+00:00	5	5	57					0	No	No	No	No	0	No	No
[]		821	26	Recovered	2	5/11/2021	0	2	2	2	2	2	0	0	0	0	0	0	0	0	0	0	0	0	0	0	0	0	0	0	0	0	0	2021-05-11T08:51:10.592453+00:00	5	2	70	42	No	No	0	1	No	No	No	No	0	No	No
[]		832	26	Recovered	2	5/11/2021	0	2	2	2	2	2	0	0	0	0	0	0	0	0	0	0	0	0	0	0	0	0	0	0	0	0	0	2021-05-11T10:46:20.612106+00:00	4	9	63		No	No	1	2	No	No	No	No	1	Yes	No
[]		929	26	Unrecovered	1	5/16/2021	0	2	2	2	2	2	0	3	0	0	0	0	0	0	0	0	0	0	0	0	0	0	0	0	0	0	0	2021-05-16T06:30:34.358469+00:00	5	3	61		No	No	1	1	No	No	No	No	0	No	No
[]		1148	26	Recovered	2	6/1/2021	0	2	2	2	2	2	0	0	0	0	0	0	0	0	0	0	0	0	0	0	0	0	0	0	0	0	0	2021-06-01T06:13:17.666696+00:00	5	1	51	29	No	No	0	1	No	No	No	No	0	No	No
[]		1182	26	Recovered	2	6/2/2021	0	2	2	2	2	2	0	0	0	0	0	0	0	0	0	0	0	0	0	0	0	0	0	0	0	0	0	2021-06-02T10:40:32.758940+00:00	5	4	68		No	No	0	1	No	No	No	No	1	No	No
[]		1398	26	Unrecovered	1	7/22/2021	0	2	2	2	2	2	0	1	0	0	0	0	0	0	0	0	0	0	0	0	0	0	0	0	0	0	0	2021-07-22T08:19:49.144969+00:00	5	5	65		No	No	0	1	No	No	No	No	0	No	No
[]		1413	26	Recovered	2	7/25/2021	0	2	2	2	2	2	0	0	0	0	0	0	0	0	0	0	0	0	0	0	0	0	0	0	0	0	0	2021-07-25T07:50:47.992602+00:00	5	0	65		No	No	0	1	No	No	No	No	0	No	No
[]		1517	26	Recovered	2	8/15/2021	0	2	2	2	2	2	0	0	0	0	0	0	0	0	0	0	0	0	0	0	0	0	0	0	0	0	0	2021-08-15T10:49:08.976954+00:00	5	0	44		No	No	0	1	No	No	No	No	1	Yes	No
[]		1521	26	Recovered	2	8/16/2021	0	2	2	2	2	2	0	0	0	0	0	0	0	0	0	0	0	0	0	0	0	0	0	0	0	0	0	2021-08-16T08:42:54.657245+00:00	5	4	59	37	Yes	No	0	1	No	No	No	No	0	No	No
[]		1571	26	Recovered	2	8/30/2021	0	2	2	2	2	2	0	0	0	0	0	0	0	0	0	0	0	0	0	0	0	0	0	0	0	0	0	2021-08-30T00:00:00+00:00	5	4	56		No	No	0	0	No	No	No	No	0	No	No
[]		1582	26	Recovered	2	8/31/2021	0	2	2	2	2	2	0	0	0	0	0	0	0	0	0	0	0	0	0	0	0	0	0	0	0	0	0	2021-08-31T00:00:00+00:00	5	0	73	0	No	Yes	1	2	No	No	No	No	0	No	No
[]		1632	26	Unrecovered	1	9/3/2021	0	2	2	2	2	2	0	0	0	0	0	0	5	0	0	0	0	0	0	3	2	0	0	0	0	0	0	2021-09-03T00:00:00+00:00	5	0	55	29	No	No	0	0	No	No	No	No	0	Yes	No
[]		1706	26	Recovered	2	9/6/2021	0	2	2	2	2	2	0	0	0	0	0	0	0	0	0	0	0	0	0	0	0	0	0	0	0	0	0	2021-09-06T00:00:00+00:00	5	3	55		No	No	0	0	No	No	No	No	0	No	No
[]		1786	26	Recovered	2	9/10/2021	0	2	2	2	2	2	0	0	0	0	0	0	0	0	0	0	0	0	0	0	0	0	0	0	0	0	0	2021-09-10T00:00:00+00:00	5	2	75		No	No	0	1	No	No	No	No	0	No	No
[]		1787	26	Recovered	2	9/10/2021	0	2	2	2	2	2	0	0	0	0	0	0	0	0	0	0	0	0	0	0	0	0	0	0	0	0	0	2021-09-10T00:00:00+00:00	5	1	43	28	No	No	0	0	No	No	No	No	0	No	No
[]		1800	26	Recovered	2	9/10/2021	0	2	2	2	2	2	0	0	0	0	0	0	0	0	0	0	0	0	0	0	0	0	0	0	0	0	0	2021-09-10T00:00:00+00:00	5	6	55	31	No	No	0	0	No	No	No	No	0	No	No
[]		1835	26	Unrecovered	1	9/12/2021	0	2	2	2	2	2	0	0	0	0	0	0	0	0	0	0	0	0	0	0	0	0	0	0	0	0	0	2021-09-12T00:00:00+00:00	5	2	58	32	No	No	1	0	No	No	No	No	0	No	No
[]		1944	26	Recovered	2	9/15/2021	0	2	2	2	2	2	0	0	0	0	0	0	0	0	0	0	0	0	0	0	0	0	0	0	0	0	0	2021-09-15T00:00:00+00:00	5	3	57		No	No	0	0	No	No	Yes	No	0	No	No
[]		1968	26	Recovered	2	9/15/2021	0	2	2	2	2	2	0	0	0	0	0	0	0	0	0	0	0	0	0	0	0	0	0	0	0	0	0	2021-09-15T00:00:00+00:00	5	3	51		No	No	0	1	No	No	No	No	1	Yes	No
[]		2049	26	Recovered	2	9/19/2021	0	2	2	2	2	2	0	0	0	0	0	0	0	0	0	0	0	0	0	0	0	0	0	0	0	0	0	2021-09-19T00:00:00+00:00	5	1	59	32	No	No	1	0	No	No	No	No	0	No	No
[]		2081	26	Recovered	2	9/20/2021	0	2	2	2	2	2	0	0	0	0	0	0	0	0	0	0	0	0	0	0	0	0	0	0	0	0	0	2021-09-20T00:00:00+00:00	5	0	60	0	No	No	0	1	No	No	No	No	0	No	No
[]		2116	26	Recovered	2	9/20/2021	0	2	2	2	2	2	0	0	0	0	0	0	0	0	0	0	0	0	0	0	0	0	0	0	0	0	0	2021-09-20T00:00:00+00:00	5	2	42		No	No	1	0	No	No	No	No	0	No	No
[]		2126	26	Recovered	2	9/21/2021	0	2	2	2	2	2	0	0	0	0	0	0	0	0	0	0	0	0	0	0	0	0	0	0	0	0	0	2021-09-21T00:00:00+00:00	5	2	62		Yes	No	0	0	No	No	No	No	0	No	No
[]		2210	26	Recovered	2	9/23/2021	0	2	2	2	2	2	0	0	0	0	0	0	0	0	0	0	0	0	0	0	0	0	0	0	0	0	0	2021-09-23T00:00:00+00:00	5	0	55	27	No	No	0	0	No	No	No	No	0	No	No
[]		2254	26	Recovered	2	9/24/2021	0	2	2	2	2	2	0	0	0	0	0	0	0	0	0	0	0	0	0	0	0	0	0	0	0	0	0	2021-09-24T00:00:00+00:00	5	1	63		No	No	1	0	No	No	No	No	0	No	No
[]		2308	26	Recovered	2	9/27/2021	0	2	2	2	2	2	0	0	0	0	0	0	0	0	0	0	0	0	0	0	0	0	0	0	0	0	0	2021-09-27T00:00:00+00:00	5	3	58		No	No	0	0	No	No	No	No	0	No	No
[]		2314	26	Recovered	2	9/27/2021	0	2	2	2	2	2	0	0	0	0	0	0	0	0	0	0	0	0	0	0	0	0	0	0	0	0	0	2021-09-27T00:00:00+00:00	5	4	60		No	No	0	1	No	No	No	No	0	No	No
[]		2317	26	Recovered	2	9/27/2021	0	2	2	2	2	2	0	0	0	5	0	0	0	0	0	0	0	0	0	0	0	0	0	0	0	0	0	2021-09-27T00:00:00+00:00	5	3	68	32	No	No	0	0	No	No	No	No	0	No	No
[]		2372	26	Recovered	2	9/29/2021	0	2	2	2	2	2	0	0	0	0	0	0	0	0	0	0	0	0	0	0	0	0	0	0	0	0	0	2021-09-29T00:00:00+00:00	5	1	65	0	No	No	0	0	No	No	No	No	0	No	No
[]		2394	26	Recovered	2	9/29/2021	0	2	2	2	2	2	0	0	0	0	0	0	0	0	0	0	0	0	0	0	0	0	0	0	0	0	0	2021-09-29T00:00:00+00:00	5	0	56		No	No	0	0	No	No	No	No	0	No	No
[]		2395	26	Recovered	2	9/29/2021	0	2	2	2	2	2	0	0	0	0	0	0	0	0	0	0	0	0	0	0	0	0	0	0	0	0	0	2021-09-29T00:00:00+00:00	5	3	60		No	No	0	0	No	No	No	No	0	No	No
[]		2455	26	Recovered	2	10/1/2021	0	2	2	2	2	2	0	0	0	0	0	0	0	0	0	0	0	0	0	0	0	0	0	0	0	0	0	2021-10-01T00:00:00+00:00	5	4	52		No	No	0	0	No	No	No	No	0	No	No
[]		2482	26	Recovered	2	10/5/2021	0	2	2	2	2	2	0	0	0	0	0	0	0	0	0	0	0	0	0	0	0	0	0	0	0	0	0	2021-10-05T00:00:00+00:00	5	0	52		No	No	0	0	No	No	Yes	No	0	No	No
[]		2528	26	Recovered	2	10/5/2021	0	2	2	2	2	2	0	0	0	0	0	0	0	0	0	0	0	0	0	0	0	0	0	0	0	0	0	2021-10-05T00:00:00+00:00	5	4	55	30	No	No	1	0	No	No	No	No	0	No	No
[]		2532	26	Recovered	2	10/5/2021	0	2	2	2	2	2	0	0	0	0	0	0	0	0	0	0	0	0	0	0	0	0	0	0	0	0	0	2021-10-05T00:00:00+00:00	5	4	70		No	No	0	1	No	No	No	No	0	No	No
[]		2613	26	Recovered	2	10/8/2021	0	2	2	2	2	2	0	0	0	0	0	0	0	0	0	0	0	0	0	0	0	0	0	0	0	0	0	2021-10-08T00:00:00+00:00	5	1	60	0	No	No	0	0	No	No	No	No	0	No	No
[]		2696	26	Recovered	2	10/10/2021	0	2	2	2	2	2	0	0	0	0	0	0	0	0	0	0	0	0	0	0	0	0	0	0	0	0	0	2021-10-10T00:00:00+00:00	5	0	50	0	No	No	0	0	No	No	No	No	0	No	No
[]		2702	26	Recovered	2	10/10/2021	0	2	2	2	2	2	0	0	0	0	0	0	0	0	0	0	0	0	0	0	0	0	0	0	0	0	0	2021-10-10T00:00:00+00:00	5	0	55	0	No	No	1	1	No	No	No	No	0	No	No
[]		2709	26	Recovered	2	10/10/2021	0	2	2	2	2	2	0	0	0	0	0	0	0	0	0	0	0	0	0	0	0	0	0	0	0	0	0	2021-10-10T00:00:00+00:00	5	2	70	0	No	No	1	1	No	No	No	No	0	No	No
[]		2728	26	Recovered	2	10/11/2021	0	2	2	2	2	2	0	0	0	3	0	0	0	0	0	0	0	0	0	0	0	0	0	0	0	0	0	2021-10-11T00:00:00+00:00	4	10	46	28	No	No	0	0	No	No	No	No	0	No	No
[]		2732	26	Recovered	2	10/11/2021	0	2	2	2	2	2	0	0	0	0	0	0	0	0	0	0	0	0	0	0	0	0	0	0	0	0	0	2021-10-11T00:00:00+00:00	5	1	54	28	No	No	0	0	No	No	No	No	0	No	No
[]		2734	26	Recovered	2	10/11/2021	0	2	2	2	2	2	0	0	0	0	0	0	0	0	0	0	0	0	0	0	0	0	0	0	0	0	0	2021-10-11T00:00:00+00:00	5	0	52	31	No	No	0	0	No	No	No	No	0	No	No
[]		2866	26	Recovered	2	10/21/2021	0	2	2	2	2	2	0	0	0	0	0	0	0	0	0	0	0	0	0	0	0	0	0	0	0	0	0	2021-10-21T00:00:00+00:00	5	2	68	0	No	No	0	0	No	No	No	No	0	No	No
[]		2888	26	Recovered	2	10/21/2021	0	2	2	2	2	2	0	0	0	0	0	0	0	0	0	0	0	0	0	0	0	0	0	0	0	0	0	2021-10-21T00:00:00+00:00	5	2	55	28	No	No	0	0	No	No	No	No	0	No	No
[]		2899	26	Recovered	2	10/21/2021	0	2	2	2	2	2	0	0	0	0	0	0	0	0	0	0	0	0	0	0	0	0	0	0	0	0	0	2021-10-21T00:00:00+00:00	5	3	50	27	No	No	0	0	No	No	No	No	0	No	No
[]		2903	26	Recovered	2	10/21/2021	0	2	2	2	2	2	0	0	0	0	0	0	0	0	0	0	0	0	0	0	0	0	0	0	0	0	0	2021-10-21T00:00:00+00:00	5	0	54		No	No	0	0	No	No	No	No	0	No	No
[]		2962	26	Recovered	2	10/24/2021	0	2	2	2	2	2	0	0	0	0	0	0	0	0	0	0	0	0	0	0	0	0	0	0	0	0	0	2021-10-24T00:00:00+00:00	4	11	69	0	No	No	0	0	No	No	No	No	0	No	No
[]		2970	26	Recovered	2	10/25/2021	0	2	2	2	2	2	0	0	0	0	0	0	0	0	0	0	0	0	0	0	0	0	0	0	0	0	0	2021-10-25T00:00:00+00:00	5	0	55	30	No	No	0	0	No	No	No	No	0	No	No
[]		3008	26	Recovered	2	10/27/2021	0	2	2	2	2	2	0	0	0	0	0	0	0	0	0	0	0	0	0	0	0	0	0	0	0	0	0	2021-10-27T00:00:00+00:00	5	0	58	0	No	No	0	0	No	No	No	No	0	No	No
[]		3090	26	Recovered	2	10/29/2021	0	2	2	2	2	2	0	0	0	0	0	0	0	0	0	0	0	0	0	0	0	0	0	0	0	0	0	2021-10-29T00:00:00+00:00	5	4	60	33	No	No	0	0	No	No	No	No	0	No	No
[]		3103	26	Recovered	2	10/31/2021	0	2	2	2	2	2	0	0	0	0	0	0	0	0	0	0	0	0	0	0	0	0	0	0	0	0	0	2021-10-31T00:00:00+00:00	5	2	60		No	No	0	0	No	No	No	No	0	No	No
[]		3182	26	Recovered	2	11/17/2021	0	2	2	2	2	2	0	0	0	0	0	0	0	0	0	0	0	0	0	0	0	0	0	0	0	0	0	2021-11-17T00:00:00+00:00	5	1	60	0	No	No	0	0	No	No	No	No	0	No	No
[]		3184	26	Recovered	2	11/17/2021	0	2	2	2	2	2	0	0	0	0	0	0	0	0	0	0	0	0	0	0	0	0	0	0	0	0	0	2021-11-17T00:00:00+00:00	5	0	52	0	No	No	0	0	No	No	No	No	0	No	No
[]		3276	26	Recovered	2	11/19/2021	0	2	2	2	2	2	0	0	0	0	0	0	0	0	0	0	0	0	0	0	0	0	0	0	0	0	0	2021-11-19T00:00:00+00:00	5	5	52		No	No	0	0	No	No	No	No	0	No	No
[]		3282	26	Recovered	2	11/19/2021	0	2	2	2	2	2	0	0	0	0	0	0	0	0	0	0	0	0	0	0	0	0	0	0	0	0	0	2021-11-19T00:00:00+00:00	4	5	47	26	No	No	0	0	No	No	No	No	0	No	Yes
[]		3286	26	Recovered	2	11/21/2021	0	2	2	2	2	2	0	0	0	0	0	0	0	0	0	0	0	0	0	0	0	0	0	0	0	0	0	2021-11-21T00:00:00+00:00	5	0	84		No	No	0	0	No	No	No	No	0	Yes	No
[]		3297	26	Recovered	2	11/19/2021	0	2	2	2	2	2	0	0	0	0	0	0	0	0	0	0	0	0	0	0	0	0	0	0	0	0	0	2021-11-19T00:00:00+00:00	5	4	60	0	No	No	0	0	No	No	No	No	0	No	No
[]		3422	26	Unrecovered	1	11/25/2021	0	2	2	2	2	2	0	0	0	0	0	0	0	0	0	0	0	0	0	0	0	0	0	0	0	0	0	2021-11-25T00:00:00+00:00	5	3	52	28	No	No	0	1	No	No	No	No	0	No	No
[]		3426	26	Unrecovered	1	11/25/2021	0	2	2	2	2	2	0	1	0	0	0	0	0	0	0	0	0	0	0	0	0	0	0	0	0	0	0	2021-11-25T00:00:00+00:00	5	4	54	28	No	No	0	0	No	No	No	No	0	No	No
[]		3427	26	Recovered	2	11/25/2021	0	2	2	2	2	2	0	0	0	0	0	0	0	0	0	0	0	0	0	0	0	0	0	0	0	0	0	2021-11-25T00:00:00+00:00	5	1	55	29	No	No	0	0	No	No	No	No	0	No	No
[]		3542	26	Recovered	2	11/29/2021	0	2	2	2	2	2	0	0	0	0	0	0	0	0	0	0	0	0	0	0	0	0	0	0	0	0	0	2021-11-29T00:00:00+00:00	5	1	51	30	No	No	0	0	No	No	No	No	0	No	No
[]		3585	26	Unrecovered	1	12/2/2021	0	2	2	2	2	2	0	0	0	0	0	0	0	0	0	0	0	0	0	0	0	0	0	0	0	0	0	2021-12-02T00:00:00+00:00	5	3	55		No	No	0	0	No	No	No	No	0	No	Yes
[]		3621	26	Recovered	2	12/3/2021	0	2	2	2	2	2	0	0	0	0	0	0	0	0	0	0	0	0	0	0	0	0	0	0	0	0	0	2021-12-03T00:00:00+00:00	5	0	51	30	No	No	0	0	No	No	No	No	0	Yes	No
[]		3636	26	Recovered	2	12/6/2021	0	2	2	2	2	2	0	0	0	0	0	0	0	0	0	0	0	0	0	0	0	0	0	0	0	0	0	2021-12-06T00:00:00+00:00	5	5	63	0	No	No	0	0	No	No	No	No	0	No	No
[]		3652	26	Recovered	2	12/6/2021	0	2	2	2	2	2	0	0	0	0	0	0	0	0	0	0	0	0	0	0	0	0	0	0	0	0	0	2021-12-06T00:00:00+00:00	5	2	0	46	No	No	0	0	No	No	No	No	0	No	No
[]		3679	26	Recovered	2	12/8/2021	0	2	2	2	2	2	0	0	0	0	0	0	0	0	0	0	0	0	0	0	0	0	0	0	0	0	0	2021-12-08T00:00:00+00:00	5	2	50	0	No	No	0	1	No	No	No	No	0	No	No
[]		3680	26	Recovered	2	12/8/2021	0	2	2	2	2	2	0	0	0	0	0	0	0	0	0	0	0	0	0	0	0	0	0	0	0	0	0	2021-12-08T00:00:00+00:00	5	3	68	0	No	No	0	0	No	No	No	No	0	No	No
[]		3693	26	Recovered	2	12/9/2021	0	2	2	2	2	2	0	0	0	0	0	0	0	0	0	0	0	0	0	0	0	0	0	0	0	0	0	2021-12-09T00:00:00+00:00	5	3	60		No	No	0	0	No	Yes	Yes	No	0	Yes	No
[]		3732	26	Recovered	2	12/10/2021	0	2	2	2	2	2	0	0	0	0	0	0	0	0	0	0	0	0	0	0	0	0	0	0	0	0	0	2021-12-10T00:00:00+00:00	5	0	52	0	No	No	0	0	No	No	No	No	0	No	No
[]		3899	26	Recovered	2	12/22/2021	0	2	2	2	2	2	0	0	0	0	0	0	0	0	0	0	0	0	0	0	0	0	0	0	0	0	0	2021-12-22T00:00:00+00:00	5	2	58		No	No	0	1	No	No	No	No	0	No	No
[]		3907	26	Recovered	2	12/22/2021	0	2	2	2	2	2	0	0	0	0	0	0	0	0	0	0	0	0	0	0	0	0	0	0	0	0	0	2021-12-22T00:00:00+00:00	5	0	50	28	No	No	0	1	No	No	No	No	0	No	Yes
[]		3961	26	Recovered	2	12/28/2021	0	2	2	2	2	2	0	0	0	0	0	0	0	0	0	0	0	0	0	0	0	0	0	0	0	0	0	2021-12-28T00:00:00+00:00	5	5	57		No	No	0	0	No	No	No	No	0	No	No
[]		4037	26	Recovered	2	1/9/2022	0	2	2	2	2	2	0	0	0	0	0	0	0	0	0	0	0	0	0	0	0	0	0	0	0	0	0	2022-01-09T00:00:00+00:00	5	3	48	28	No	No	0	0	No	No	No	No	0	No	No
[]		4076	26	Recovered	2	1/12/2022	0	2	2	2	2	2	0	0	0	0	0	0	0	0	0	0	0	0	0	0	0	0	0	0	0	0	0	2022-01-12T00:00:00+00:00	5	1	58		Yes	No	0	1	No	No	No	No	0	No	No
[]		4079	26	Recovered	2	1/12/2022	0	2	2	2	2	2	0	0	0	0	0	0	0	0	0	0	0	0	0	0	0	0	0	0	0	0	0	2022-01-12T00:00:00+00:00	5	2	56		No	No	0	0	No	No	No	No	0	No	No
[]		4116	26	Recovered	2	1/16/2022	0	2	2	2	2	2	0	0	0	0	0	0	0	0	0	0	0	0	0	0	0	0	0	0	0	0	0	2022-01-16T00:00:00+00:00	4	9	50	0	No	No	0	0	No	No	No	No	0	No	No
[]		4117	26	Recovered	2	1/16/2022	0	2	2	2	2	2	0	0	0	0	0	0	0	0	0	0	0	0	0	0	0	0	0	0	0	0	0	2022-01-16T00:00:00+00:00	5	1	65	0	No	Yes	1	1	No	No	No	No	0	No	No
[]		4130	26	Recovered	2	1/17/2022	0	2	2	2	2	2	0	0	0	0	0	0	0	0	0	0	0	0	0	0	0	0	0	0	0	0	0	2022-01-17T00:00:00+00:00	5	0	52	0	No	No	0	0	No	No	No	No	0	No	No
[]		4132	26	Recovered	2	1/17/2022	0	2	2	2	2	2	0	0	0	0	0	0	0	0	0	0	0	0	0	0	0	0	0	0	0	0	0	2022-01-17T00:00:00+00:00	5	0	54	0	No	No	0	0	No	No	No	No	0	No	No
[]		4141	26	Unrecovered	1	1/17/2022	0	2	2	2	2	2	0	2	0	0	0	0	0	0	0	0	0	0	0	0	0	0	0	0	0	0	0	2022-01-17T00:00:00+00:00	5	3	60		No	No	0	1	No	No	No	No	0	No	No
[]		4159	26	Recovered	2	1/18/2022	0	2	2	2	2	2	0	0	0	0	0	0	0	0	0	0	0	0	0	0	0	0	0	0	0	0	0	2022-01-18T00:00:00+00:00	5	5	62	0	No	No	0	0	No	No	No	No	0	No	No
[]		4199	26	Recovered	2	1/21/2022	0	2	2	2	2	2	0	0	0	0	0	0	0	0	0	0	0	0	0	0	0	0	0	0	0	0	0	2022-01-21T00:00:00+00:00	5	1	58	0	No	No	0	0	No	No	No	No	0	No	No
[]		4209	26	Recovered	2	1/23/2022	0	2	2	2	2	2	0	0	0	0	0	0	0	0	0	0	0	0	0	0	0	0	0	0	0	0	0	2022-01-23T00:00:00+00:00	4	9	65	0	No	No	0	1	No	No	No	No	0	No	No
[]		4213	26	Recovered	2	1/23/2022	0	2	2	2	2	2	0	0	0	0	0	0	0	0	0	0	0	0	0	0	0	0	0	0	0	0	0	2022-01-23T00:00:00+00:00	5	5	64	0	No	No	0	0	No	No	No	No	0	No	No
[]		4299	26	Recovered	2	2/1/2022	0	2	2	2	2	2	0	0	0	0	0	0	0	0	0	0	0	0	0	0	0	0	0	0	0	0	0	2022-02-01T00:00:00+00:00	5	2	66		No	No	0	0	No	No	No	No	0	Yes	No
[]		4314	26	Recovered	2	2/2/2022	0	2	2	2	2	2	0	0	0	0	0	0	0	0	0	0	0	0	0	0	0	0	0	0	0	0	0	2022-02-02T00:00:00+00:00	5	3	52		No	No	0	0	No	No	No	Yes	0	No	No
[]		4348	26	Recovered	2	2/7/2022	0	2	2	2	2	2	0	0	0	0	0	0	0	0	0	0	0	0	0	0	0	0	0	0	0	0	0	2022-02-07T00:00:00+00:00	5	2	57		No	No	0	0	No	No	No	No	0	No	No
[]		20	27	Recovered	2	3/26/2021	0	2	2	2	2	2	0	0	0	0	0	0	0	0	0	0	0	0	0	0	0	0	0	0	0	0	0	2021-03-26T05:18:20.874856+00:00	5	3	54					0	No	No	Yes	No	0	No	No
[]		42	27	Unrecovered	1	3/26/2021	3	2	2	2	2	2	0	3	0	0	0	1	0	0	0	0	1	0	0	2	0	1	0	0	0	1	0	2021-03-26T05:43:23.244905+00:00	5	0	47					0	No	No	No	No	0	No	No
[]		68	27	Recovered	2	3/26/2021	0	2	2	2	2	2	0	0	0	0	0	0	0	0	0	0	0	0	0	0	0	0	0	0	0	0	0	2021-03-26T06:21:10.410624+00:00	4	11	50					0	No	No	Yes	No	0	No	Yes
[]		71	27	Recovered	2	3/26/2021	0	2	2	2	2	2	0	0	0	0	0	0	0	0	0	0	0	0	0	0	0	0	0	0	0	0	0	2021-03-26T06:24:37.583132+00:00	5	3	53					1	No	No	No	No	1	No	Yes
[]		104	27	Recovered	2	3/26/2021	0	2	2	2	2	2	0	0	0	0	0	0	0	0	0	0	0	0	0	0	0	0	0	0	0	0	0	2021-03-26T07:16:57.426163+00:00	4	11	65					0	No	No	No	No	0	No	No
[]		109	27	Recovered	2	3/26/2021	0	2	2	2	2	2	0	0	0	0	0	0	0	0	0	0	0	0	0	0	0	0	0	0	0	0	0	2021-03-26T07:26:07.388705+00:00	5	4	59					0	No	No	Yes	No	0	No	No
[]		164	27	Recovered	2	3/26/2021	0	2	2	2	2	2	0	0	0	0	0	0	0	0	0	0	0	0	0	0	0	0	0	0	0	0	0	2021-03-26T09:05:28.378614+00:00	5	3	54					0	No	No	No	No	0	No	No
[]		165	27	Recovered	2	3/26/2021	0	2	2	2	2	2	0	0	0	0	0	0	0	0	0	0	0	0	0	0	0	0	0	0	0	0	0	2021-03-26T09:07:32.217305+00:00	4	9	59					1	No	No	Yes	No	0	Yes	No
[]		201	27	Recovered	2	3/29/2021	0	2	2	2	2	2	0	0	0	0	0	0	0	0	0	0	0	0	0	0	0	0	0	0	0	0	0	2021-03-29T05:10:00.534581+00:00	5	0	60					0	No	No	No	No	0	No	No
[]		206	27	Unrecovered	1	3/29/2021	0	2	2	2	2	2	4	0	0	0	4	0	0	0	0	0	0	0	0	0	0	0	0	0	0	0	0	2021-03-29T06:06:00.631118+00:00	5	5	56					2	No	No	No	No	0	No	Yes
[]		210	27	Unrecovered	1	3/29/2021	0	2	2	2	2	2	0	3	0	0	0	0	3	0	0	0	1	0	0	0	0	0	0	0	0	0	0	2021-03-29T06:17:28.705301+00:00	5	2	62					0	No	No	Yes	No	1	No	No
[]		242	27	Unrecovered	1	4/8/2021	1	2	2	2	2	2	0	2	0	0	0	0	2	0	0	3	0	0	0	0	1	0	0	0	0	0	0	2021-04-08T10:28:22.185282+00:00	5	3	77					0	No	No	No	No	0	No	No
[]		284	27	Unrecovered	1	4/11/2021	0	2	2	2	2	2	0	0	0	0	0	0	0	1	0	0	0	0	5	0	0	2	0	0	0	2	0	2021-04-11T07:56:14.949751+00:00	4	9	60					0	No	No	No	No	0	No	No
[]		289	27	Unrecovered	1	4/11/2021	0	2	2	2	2	2	0	4	2	0	0	3	3	0	0	3	0	2	0	0	0	0	0	1	0	0	0	2021-04-11T08:33:23.259947+00:00	5	1	57					1	No	No	No	No	0	Yes	No
[]		298	27	Recovered	2	4/11/2021	0	2	2	2	2	2	0	0	0	0	0	0	0	0	0	0	0	0	0	0	0	0	0	0	0	0	0	2021-04-11T09:27:16.608129+00:00	5	1	58					0	No	No	No	No	0	No	No
[]		300	27	Recovered	2	4/11/2021	0	2	2	2	2	2	0	0	0	0	0	0	0	0	0	0	0	0	0	0	0	0	0	0	0	0	0	2021-04-11T09:30:46.059887+00:00	5	6	70					0	No	No	No	No	1	No	No
[]		341	27	Recovered	2	4/12/2021	0	2	2	2	2	2	0	0	0	0	0	0	0	0	0	0	0	0	0	0	0	0	0	0	0	0	0	2021-04-12T05:35:12.975376+00:00	4	12	46					0	No	No	No	No	0	No	No
[]		353	27	Recovered	2	4/12/2021	0	2	2	2	2	2	0	0	0	0	0	0	0	0	0	0	0	0	0	0	0	0	0	0	0	0	0	2021-04-12T07:31:07.858660+00:00	5	2	55					0	No	No	No	No	0	No	No
[]		457	27	Recovered	2	4/15/2021	0	2	2	2	2	2	0	0	0	0	0	0	3	0	0	0	0	0	3	0	0	0	0	0	0	0	0	2021-04-15T10:04:52.097929+00:00	5	0	53					1	No	No	Yes	Yes	0	No	No
[]		478	27	Recovered	2	4/18/2021	0	2	2	2	2	2	0	0	0	0	0	0	0	0	0	0	0	0	0	0	0	0	0	0	0	0	0	2021-04-18T04:13:37.896113+00:00	5	2	65					2	No	Yes	Yes	No	0	No	No
[]		541	27	Recovered	2	4/20/2021	0	2	2	2	2	2	0	0	0	0	0	0	0	0	0	0	0	0	0	0	0	0	0	0	0	0	0	2021-04-20T09:31:15.445232+00:00	5	5	68					2	No	No	No	No	0	No	No
[]		573	27	Recovered	2	4/21/2021	0	2	2	2	2	2	0	0	0	0	0	0	0	0	0	0	0	0	0	0	0	0	0	0	0	0	0	2021-04-21T10:25:10.023084+00:00	4	11	45					0	No	No	No	No	0	Yes	No
[]		625	27	Recovered	2	4/23/2021	0	2	2	2	2	2	0	0	0	0	0	0	0	0	0	0	0	0	0	0	0	0	0	0	0	0	0	2021-04-23T06:56:19.092378+00:00	5	4	57					0	No	No	No	No	0	No	No
[]		639	27	Recovered	2	4/23/2021	0	2	2	2	2	2	0	0	0	0	0	0	0	0	0	0	0	0	0	0	0	0	0	0	0	0	0	2021-04-23T10:29:48.631259+00:00	5	2	57					0	No	No	No	No	0	No	No
[]		786	27	Recovered	2	5/10/2021	0	2	2	2	2	2	0	0	0	0	0	0	0	0	0	0	0	0	0	0	0	0	0	0	0	0	0	2021-05-10T10:14:03.299962+00:00	5	4	58					0	No	No	No	No	0	No	No
[]		974	27	Recovered	2	5/18/2021	0	2	2	2	2	2	0	0	0	0	0	0	0	0	0	0	0	0	0	0	0	0	0	0	0	0	0	2021-05-18T09:53:12.430311+00:00	5	0	45	0	No	No	0	1	No	No	No	No	0	No	No
[]		1085	27	Recovered	2	5/27/2021	0	2	2	2	2	2	0	0	0	0	0	0	0	0	0	0	0	0	0	0	0	0	0	0	0	0	0	2021-05-27T09:57:40.632803+00:00	5	5	65	30	No	No	0	1	No	No	No	No	0	Yes	No
[]		1157	27	Recovered	2	6/1/2021	0	2	2	2	2	2	0	2	0	0	0	0	2	0	0	0	0	0	0	0	0	0	0	0	0	0	0	2021-11-21T00:00:00+00:00	5	2	70		No	No	0	0	No	No	No	No	0	No	No
[]		1394	27	Recovered	2	7/20/2021	0	2	2	2	2	2	0	0	0	0	0	0	0	0	0	0	0	0	0	0	0	0	0	0	0	0	0	2021-07-20T07:35:57.252549+00:00	5	2	75		No	No	0	1	No	No	No	No	0	No	Yes
[]		1403	27	Recovered	2	7/22/2021	0	2	2	2	2	2	0	0	0	0	0	0	0	0	0	0	0	0	0	0	0	0	0	0	0	0	0	2021-07-22T10:01:15.591379+00:00	4	10	53		No	No	0	0	No	No	No	No	0	No	No
[]		1420	27	Recovered	2	8/2/2021	0	2	2	2	2	2	0	0	0	0	0	0	0	0	0	0	0	0	0	0	0	0	0	0	0	0	0	2021-08-02T09:35:16.144508+00:00	5	6	80		No	No	0	1	No	No	No	No	0	No	No
[]		1484	27	Recovered	2	8/4/2021	0	2	2	2	2	2	0	0	0	0	0	0	0	0	0	0	0	0	0	0	0	0	0	0	0	0	0	2021-08-04T10:23:52.212529+00:00	5	3	47	28	No	No	0	1	No	No	No	No	0	No	No
[]		1617	27	Recovered	2	9/3/2021	0	2	2	2	2	2	0	0	0	0	0	0	0	0	0	0	0	0	0	0	0	0	0	0	0	0	0	2021-09-03T00:00:00+00:00	5	5	70		No	No	0	0	No	No	No	No	0	No	No
[]		1631	27	Recovered	2	9/3/2021	0	2	2	2	2	2	0	0	0	0	0	0	0	0	0	0	0	0	0	0	0	0	0	0	0	0	0	2021-09-03T00:00:00+00:00	5	0	52		No	No	0	0	No	No	Yes	No	0	No	No
[]		1738	27	Recovered	2	9/7/2021	0	2	2	2	2	2	0	0	0	0	0	0	0	0	0	0	0	0	0	0	0	0	0	0	0	0	0	2021-09-07T00:00:00+00:00	4	11	53		No	No	0	1	No	No	No	No	0	No	No
[]		1810	27	Recovered	2	9/10/2021	0	2	2	2	2	2	0	0	0	0	0	0	0	0	0	0	0	0	0	0	0	0	0	0	0	0	0	2021-09-10T00:00:00+00:00	5	3	74		No	No	0	0	No	No	No	No	0	No	No
[]		1848	27	Recovered	2	9/12/2021	0	2	2	2	2	2	0	0	0	0	0	0	0	0	0	0	0	0	0	0	0	0	0	0	0	0	0	2021-09-12T00:00:00+00:00	5	0	55		No	No	0	2	No	No	No	No	0	No	No
[]		1866	27	Recovered	2	9/13/2021	0	2	2	2	2	2	0	0	0	0	0	0	0	0	0	0	0	0	0	0	0	0	0	0	0	0	0	2021-09-13T00:00:00+00:00	5	3	47		No	No	0	0	No	No	No	No	0	Yes	No
[]		1895	27	Recovered	2	9/14/2021	0	2	2	2	2	2	0	0	0	0	0	0	0	0	0	0	0	0	0	0	0	0	0	0	0	0	0	2021-09-14T00:00:00+00:00	5	1	62		No	No	0	0	No	No	No	No	0	No	No
[]		1906	27	Unrecovered	1	9/14/2021	0	2	2	2	2	2	0	0	0	0	0	0	0	0	0	0	0	0	0	0	0	0	5	0	0	0	0	2021-09-14T00:00:00+00:00	5	2	58		No	No	0	0	No	No	No	No	0	No	No
[]		1912	27	Recovered	2	9/14/2021	0	2	2	2	2	2	0	0	0	0	0	0	0	0	0	0	0	0	0	0	0	0	0	0	0	0	0	2021-09-14T00:00:00+00:00	5	4	70		No	No	0	0	No	No	No	No	0	No	No
[]		1994	27	Unrecovered	1	9/16/2021	0	2	2	2	2	2	0	0	0	0	0	0	0	0	0	0	0	0	0	0	0	0	0	0	0	0	0	2021-09-16T00:00:00+00:00	5	0	65		No	No	0	0	No	No	No	No	0	No	No
[]		2002	27	Recovered	2	9/16/2021	0	2	2	2	2	2	0	0	0	0	0	0	0	0	0	0	0	0	0	0	0	0	0	0	0	0	0	2021-09-16T00:00:00+00:00	5	2	70	0	No	No	0	0	No	No	Yes	No	0	No	No
[]		2003	27	Recovered	2	9/16/2021	0	2	2	2	2	2	0	0	0	0	0	0	0	0	0	0	0	0	0	0	0	0	0	0	0	0	0	2021-09-16T00:00:00+00:00	5	0	55	28	No	No	0	0	No	No	No	No	0	No	No
[]		2019	27	Recovered	2	9/17/2021	0	2	2	2	2	2	0	0	0	0	0	0	0	0	0	0	0	0	0	0	0	0	0	0	0	0	0	2021-09-17T00:00:00+00:00	4	11	45	26	No	No	0	0	No	No	No	No	0	No	No
[]		2020	27	Recovered	2	9/17/2021	0	2	2	2	2	2	0	0	0	0	0	0	0	0	0	0	0	0	0	0	0	0	0	0	0	0	0	2021-09-17T00:00:00+00:00	5	3	60		No	No	0	0	No	No	No	No	0	No	No
[]		2022	27	Recovered	2	9/17/2021	0	2	2	2	2	2	0	0	0	0	0	0	0	0	0	0	0	0	0	0	0	0	0	0	0	0	0	2021-09-17T00:00:00+00:00	4	11	49	30	No	No	0	0	No	No	No	No	0	No	No
[]		2030	27	Recovered	2	9/17/2021	0	2	2	2	2	2	0	0	0	0	0	0	0	0	0	0	0	0	0	0	0	0	0	0	0	0	0	2021-09-17T00:00:00+00:00	5	2	55	0	No	No	0	1	No	No	No	No	0	No	No
[]		2046	27	Recovered	2	9/17/2021	0	2	2	2	2	2	0	0	0	0	0	0	0	0	0	0	0	0	0	0	0	0	0	0	0	0	0	2021-09-17T00:00:00+00:00	5	2	60		No	No	0	0	No	No	No	No	0	No	No
[]		2088	27	Recovered	2	9/20/2021	0	2	2	2	2	2	0	0	0	0	0	0	0	0	0	0	0	0	0	0	0	0	0	0	0	0	0	2021-09-20T00:00:00+00:00	5	7	60	29	No	No	0	0	No	No	No	No	0	No	No
[]		2095	27	Recovered	2	9/20/2021	0	2	2	2	2	2	0	0	0	0	0	0	0	0	0	0	0	0	0	0	0	0	0	0	0	0	0	2021-09-20T00:00:00+00:00	5	2	42	27	No	No	0	1	No	No	No	No	0	No	No
[]		2154	27	Unrecovered	1	9/21/2021	0	2	2	2	2	2	0	0	0	0	0	0	0	0	0	0	0	0	0	3	0	4	0	0	3	0	0	2021-09-21T00:00:00+00:00	5	2	59		No	No	0	0	No	No	No	No	0	No	No
[]		2168	27	Recovered	2	9/22/2021	0	2	2	2	2	2	0	0	0	0	0	0	0	0	0	0	0	0	0	0	0	0	0	0	0	0	0	2021-09-22T00:00:00+00:00	5	2	55		No	No	0	0	No	No	No	No	0	No	No
[]		2174	27	Unrecovered	1	9/22/2021	0	2	2	2	2	2	0	0	0	2	0	0	0	0	0	0	0	0	0	0	0	0	0	0	0	0	0	2021-09-22T00:00:00+00:00	5	2	58		No	No	0	0	No	No	No	No	0	No	No
[]		2213	27	Recovered	2	9/23/2021	0	2	2	2	2	2	0	0	0	0	0	0	0	0	0	0	0	0	0	0	0	0	0	0	0	0	0	2021-09-23T00:00:00+00:00	5	0	65		No	No	0	2	No	No	No	No	0	Yes	No
[]		2241	27	Recovered	2	9/24/2021	0	2	2	2	2	2	0	0	0	0	0	0	0	0	0	0	0	0	0	0	0	0	0	0	0	0	0	2021-09-24T00:00:00+00:00	5	2	75	34	No	No	0		No	No	No	No	0	No	No
[]		2253	27	Recovered	2	9/24/2021	0	2	2	2	2	2	0	0	0	0	0	0	0	0	0	0	0	0	0	0	0	0	0	0	0	0	0	2021-09-24T00:00:00+00:00	5	1	48	28	No	No	0	0	No	No	No	No	0	No	No
[]		2272	27	Recovered	2	9/26/2021	0	2	2	2	2	2	0	0	0	0	0	0	0	0	0	0	0	0	0	0	0	0	0	0	0	0	0	2021-09-26T00:00:00+00:00	5	0	70	0	No	No	1	0	No	No	No	No	0	No	No
[]		2327	27	Recovered	2	9/28/2021	0	2	2	2	2	2	0	0	0	0	0	0	0	0	0	0	0	0	0	0	0	0	0	0	0	0	0	2021-09-28T00:00:00+00:00	5	8	59		No	No	0	0	No	No	Yes	No	0	No	No
[]		2371	27	Unrecovered	1	9/29/2021	0	2	2	2	2	2	0	0	0	0	0	0	0	0	3	0	0	0	0	0	0	0	0	0	0	0	0	2021-09-29T00:00:00+00:00	5	2	57		No	No	0	0	No	No	Yes	No	0	Yes	No
[]		2422	27	Recovered	2	9/30/2021	0	2	2	2	2	2	0	0	0	0	0	0	0	0	0	0	0	0	0	0	0	0	0	0	0	0	0	2021-09-30T00:00:00+00:00	5	1	63		No	No	0	0	No	No	No	No	0	No	No
[]		2427	27	Recovered	2	10/1/2021	0	2	2	2	2	2	0	0	0	0	0	0	0	0	0	0	0	0	0	0	0	0	0	0	0	0	0	2021-10-01T00:00:00+00:00	5	3	46		No	No	0	0	No	No	No	No	0	No	No
[]		2437	27	Recovered	2	10/1/2021	0	2	2	2	2	2	0	0	0	0	0	0	0	0	0	0	0	0	0	0	0	0	0	0	0	0	0	2021-10-01T00:00:00+00:00	5	3	58		No	No	0	0	No	No	Yes	No	0	No	No
[]		2439	27	Recovered	2	10/1/2021	0	2	2	2	2	2	0	0	0	0	0	0	0	0	0	0	0	0	0	0	0	0	0	0	0	0	0	2021-10-01T00:00:00+00:00	5	3	59	33	No	No	0	0	No	No	No	No	0	Yes	No
[]		2440	27	Recovered	2	10/1/2021	0	2	2	2	2	2	0	0	0	0	0	0	0	0	0	0	0	0	0	0	0	0	0	0	0	0	0	2021-10-01T00:00:00+00:00	5	2	48	28	No	No	0	0	No	No	No	No	0	No	No
[]		2451	27	Recovered	2	10/1/2021	0	2	2	2	2	2	0	0	0	0	0	0	0	0	0	0	0	0	0	0	0	0	0	0	0	0	0	2021-10-01T00:00:00+00:00	5	5	55		No	No	0	0	No	No	No	No	0	No	No
[]		2462	27	Unrecovered	1	10/3/2021	0	2	2	2	2	2	0	0	0	0	0	0	0	0	0	0	0	0	0	0	0	0	0	0	0	0	0	2021-10-03T00:00:00+00:00	5	3	55		No	No	0	0	No	No	No	No	0	No	No
[]		2491	27	Recovered	2	10/4/2021	0	2	2	2	2	2	0	0	0	0	0	0	0	0	0	0	0	0	0	0	0	0	0	0	0	0	0	2021-10-04T00:00:00+00:00	5	0	43	0	No	No	3	2	No	No	No	No	0	No	No
[]		2511	27	Recovered	2	10/5/2021	0	2	2	2	2	2	0	0	0	0	0	0	0	0	0	0	0	0	0	0	0	0	0	0	0	0	0	2021-10-05T00:00:00+00:00	5	2	55		No	No	0	0	No	No	Yes	No	0	No	No
[]		2523	27	Recovered	2	10/5/2021	0	2	2	2	2	2	0	0	0	0	0	0	0	0	0	0	0	0	0	0	0	0	0	0	0	0	0	2021-10-05T00:00:00+00:00	5	3	58		No	No	0	1	No	No	No	No	0	No	No
[]		2574	27	Recovered	2	10/6/2021	0	2	2	2	2	2	0	0	0	0	0	0	0	0	0	0	0	0	0	0	0	0	0	0	0	0	0	2021-10-06T00:00:00+00:00	5	4	69	0	No	No	0	0	No	No	No	No	0	No	No
[]		2584	27	Recovered	2	10/6/2021	0	2	2	2	2	2	0	0	0	0	0	0	0	0	0	0	0	0	0	0	0	0	0	0	0	0	0	2021-10-06T00:00:00+00:00	5	3	54	0	No	No	0	0	No	No	No	No	0	No	No
[]		2632	27	Recovered	2	10/8/2021	0	2	2	2	2	2	0	0	0	0	0	0	0	0	0	0	0	0	0	0	0	0	0	0	0	0	0	2021-10-08T00:00:00+00:00	5	2	60		No	No	0	0	No	No	No	No	0	No	No
[]		2633	27	Recovered	2	10/8/2021	0	2	2	2	2	2	0	0	0	0	0	0	0	0	0	0	0	0	0	0	0	0	0	0	0	0	0	2021-10-08T00:00:00+00:00	5	3	54	29	No	No	0	0	No	No	No	No	0	No	No
[]		2652	27	Recovered	2	10/8/2021	0	2	2	2	2	2	0	0	0	0	0	0	0	0	0	0	0	0	0	0	0	0	0	0	0	0	0	2021-10-08T00:00:00+00:00	5	0	49		No	No	0	0	No	No	No	No	0	No	No
[]		2712	27	Recovered	2	10/10/2021	0	2	2	2	2	2	0	0	0	0	0	0	0	0	0	0	0	0	0	0	0	0	0	0	0	0	0	2021-10-10T00:00:00+00:00	4	11	62		No	No	0	0	No	No	No	No	0	No	No
[]		2948	27	Recovered	2	10/22/2021	0	2	2	2	2	2	0	0	0	0	0	0	0	0	0	0	0	0	0	0	0	0	0	0	0	0	0	2021-10-22T00:00:00+00:00	5	4	65		No	No	0	0	No	No	Yes	No	0	No	No
[]		2957	27	Recovered	2	10/24/2021	0	2	2	2	2	2	0	0	0	0	0	0	0	0	0	0	0	0	0	0	0	0	0	0	0	0	0	2021-10-24T00:00:00+00:00	5	2	80	0	No	No	0	0	No	No	No	No	0	Yes	No
[]		3024	27	Recovered	2	10/27/2021	0	2	2	2	2	2	0	0	0	0	0	0	0	0	0	0	0	0	0	0	0	0	0	0	0	0	0	2021-10-27T00:00:00+00:00	5	0	55	0	No	No	0	1	No	No	No	No	0	No	No
[]		3108	27	Recovered	2	10/31/2021	0	2	2	2	2	2	0	0	0	0	0	0	0	0	0	0	0	0	0	0	0	0	0	0	0	0	0	2021-10-31T00:00:00+00:00	5	1	58		No	No	0	2	No	No	No	No	0	No	No
[]		3112	27	Recovered	2	10/29/2021	0	2	2	2	2	2	0	0	0	0	0	0	0	0	0	0	0	0	0	0	0	0	0	0	0	0	0	2021-10-29T00:00:00+00:00	5	2	54	31	No	No	0	0	No	No	No	No	0	Yes	No
[]		3139	27	Recovered	2	11/16/2021	0	2	2	2	2	2	0	0	0	0	0	0	0	0	0	0	0	0	0	0	0	0	0	0	0	0	0	2021-11-16T00:00:00+00:00	5	3	60	0	No	No	0	0	No	No	No	No	0	No	No
[]		3153	27	Recovered	2	11/17/2021	0	2	2	2	2	2	0	0	0	0	0	0	0	0	0	0	0	0	0	0	0	0	0	0	0	0	0	2021-11-17T00:00:00+00:00	5	0	50		No	No	0	1	No	No	No	No	0	No	No
[]		3233	27	Recovered	2	11/18/2021	0	2	2	2	2	2	0	0	0	0	0	0	0	0	0	0	0	0	0	0	0	0	0	0	0	0	0	2021-11-18T00:00:00+00:00	4	9	64		No	No	0	0	No	No	No	No	0	No	No
[]		3234	27	Recovered	2	11/18/2021	0	2	2	2	2	2	0	0	0	0	0	0	0	0	0	0	0	0	0	0	0	0	0	0	0	0	0	2021-11-18T00:00:00+00:00	5	3	52	28	No	No	0	2	No	No	No	No	2	No	No
[]		3265	27	Recovered	2	11/21/2021	0	2	2	2	2	2	0	0	0	0	0	0	0	0	0	0	0	0	0	0	0	0	0	0	0	0	0	2021-11-21T00:00:00+00:00	5	7	68		No	No	0	2	No	No	No	No	0	No	No
[]		3381	27	Recovered	2	11/23/2021	0	2	2	2	2	2	0	0	0	0	0	0	0	0	0	0	0	0	0	0	0	0	0	0	0	0	0	2021-11-23T00:00:00+00:00	4	10	33		No	No	0	1	No	No	No	No	1	Yes	No
[]		3404	27	Recovered	2	11/25/2021	0	2	2	2	2	2	0	0	0	0	0	0	0	0	0	0	0	0	0	0	0	0	0	0	0	0	0	2021-11-25T00:00:00+00:00	5	0	65		No	No	0	1	No	No	No	No	0	No	No
[]		3415	27	Recovered	2	11/25/2021	0	2	2	2	2	2	0	0	0	0	0	0	0	0	0	0	0	0	0	0	0	0	0	0	0	0	0	2021-11-25T00:00:00+00:00	5	3	67		No	No	0	0	No	No	No	No	0	Yes	No
[]		3421	27	Recovered	2	11/25/2021	0	2	2	2	2	2	0	0	0	0	0	0	0	0	0	0	0	0	0	3	0	0	0	0	0	0	0	2021-11-25T00:00:00+00:00	5	4	68		No	No	0	0	No	No	No	No	0	No	No
[]		3466	27	Recovered	2	11/26/2021	0	2	2	2	2	2	0	0	0	0	0	0	0	0	0	0	0	0	0	0	0	0	0	0	0	0	0	2021-11-26T00:00:00+00:00	5	2	54	30	No	No	0	1	No	No	No	No	0	No	No
[]		3498	27	Recovered	2	11/28/2021	0	2	2	2	2	2	0	0	0	0	0	0	0	0	0	0	0	0	0	0	0	0	0	0	0	0	0	2021-11-28T00:00:00+00:00	5	3	65		No	No	0	0	No	No	No	No	0	No	No
[]		3521	27	Recovered	2	11/28/2021	0	2	2	2	2	2	0	0	0	0	0	0	0	0	0	0	0	0	0	0	0	0	0	0	0	0	0	2021-11-28T00:00:00+00:00	5	3	65		No	No	0	1	No	No	No	No	0	No	No
[]		3539	27	Recovered	2	11/29/2021	0	2	2	2	2	2	0	0	0	0	0	0	0	0	0	0	0	0	0	0	0	0	0	0	0	0	0	2021-11-29T00:00:00+00:00	5	3	60		No	No	0	0	No	No	No	No	0	No	No
[]		3563	27	Recovered	2	12/1/2021	0	2	2	2	2	2	0	0	0	0	0	0	0	0	0	0	0	0	0	0	0	0	0	0	0	0	0	2021-12-01T00:00:00+00:00	5	0	68		No	No	0	0	No	No	No	No	0	No	No
[]		3577	27	Recovered	2	12/1/2021	0	2	2	2	2	2	0	0	0	0	0	0	0	0	0	0	0	0	0	0	0	0	0	0	0	0	0	2021-12-01T00:00:00+00:00	5	3	46		No	No	0	0	No	No	No	No	0	No	No
[]		3627	27	Recovered	2	12/3/2021	0	2	2	2	2	2	0	0	0	0	0	0	0	0	0	0	0	0	0	0	0	0	0	0	0	0	0	2021-12-03T00:00:00+00:00	5	4	51	0	No	No	1	0	No	No	No	No	0	No	No
[]		3644	27	Recovered	2	12/6/2021	0	2	2	2	2	2	0	0	0	0	0	0	0	0	0	0	0	0	0	0	0	0	0	0	0	0	0	2021-12-06T00:00:00+00:00	5	0	62	0	No	No	0	0	No	No	No	No	0	No	No
[]		3661	27	Recovered	2	12/7/2021	0	2	2	2	2	2	0	0	0	0	0	0	0	0	0	0	0	0	0	0	0	0	0	0	0	0	0	2021-12-07T00:00:00+00:00	5	3	65	30	No	No	0	1	No	No	No	No	0	No	No
[]		3716	27	Recovered	2	12/10/2021	0	2	2	2	2	2	0	0	0	0	0	0	0	0	0	0	0	0	0	0	0	0	0	0	0	0	0	2021-12-10T00:00:00+00:00	5	2	60	0	No	No	0	2	No	No	No	No	0	No	No
[]		3840	27	Recovered	2	12/19/2021	0	2	2	2	2	2	0	0	0	0	0	0	0	0	0	0	0	0	0	0	0	0	0	0	0	0	0	2021-12-19T00:00:00+00:00	5	0	48	26	No	No	0	0	No	No	No	No	0	No	No
[]		3853	27	Recovered	2	12/20/2021	0	2	2	2	2	2	0	0	0	0	0	0	0	0	0	0	0	0	0	0	0	0	0	0	0	0	0	2021-12-20T00:00:00+00:00	5	0	65		Yes	No	0	1	No	No	No	No	0	Yes	No
[]		3883	27	Recovered	2	12/21/2021	0	2	2	2	2	2	0	0	0	0	0	0	0	0	0	0	0	0	0	0	0	0	0	0	0	0	0	2021-12-21T00:00:00+00:00	5	0	60	0	No	No	0	0	No	No	No	No	0	No	No
[]		3939	27	Recovered	2	12/26/2021	0	2	2	2	2	2	0	0	0	0	0	0	0	0	0	0	0	0	0	0	0	0	0	0	0	0	0	2021-12-26T00:00:00+00:00	5	4	75	0	No	No	0	0	No	Yes	Yes	No	0	No	No
[]		3983	27	Unrecovered	1	1/3/2022	0	2	2	2	2	2	0	0	0	0	0	0	0	0	0	0	0	0	0	0	0	0	0	0	0	0	3	2022-01-03T00:00:00+00:00	5	4	75		No	No	0	0	No	No	No	No	0	No	No
[]		3996	27	Recovered	2	1/5/2022	0	2	2	2	2	2	0	0	0	0	0	0	0	0	0	0	0	0	0	0	0	0	0	0	0	0	0	2022-01-05T00:00:00+00:00	5	5	72		Yes	No	0	2	No	No	No	No	0	Yes	No
[]		4005	27	Recovered	2	1/5/2022	0	2	2	2	2	2	0	0	0	0	0	0	0	0	0	0	0	0	0	0	0	0	0	0	0	0	0	2022-01-05T00:00:00+00:00	5	6	65	0	No	No	0	0	No	No	No	No	0	No	No
[]		4009	27	Recovered	2	1/6/2022	0	2	2	2	2	2	0	0	0	0	0	0	0	0	0	0	0	0	0	0	0	0	0	0	0	0	0	2022-01-06T00:00:00+00:00	5	3	55	0	No	No	0	0	No	No	No	No	0	No	No
[]		4062	27	Recovered	2	1/10/2022	0	2	2	2	2	2	0	0	0	0	0	0	0	0	0	0	0	0	0	0	0	0	0	0	0	0	0	2022-01-10T00:00:00+00:00	5	3	58	0	No	No	0	0	No	No	No	No	0	No	No
[]		4083	27	Unrecovered	1	1/12/2022	0	2	2	2	2	2	0	0	0	2	0	0	0	0	0	0	0	0	0	0	0	0	0	0	0	0	3	2022-01-12T00:00:00+00:00	5	0	70		Yes	No	0	1	No	No	No	No	0	No	No
[]		4231	27	Recovered	2	1/24/2022	0	2	2	2	2	2	0	0	0	0	0	0	0	0	0	0	0	0	0	0	0	0	0	0	0	0	0	2022-01-24T00:00:00+00:00	5	0	55	0	No	No	0	1	No	No	No	No	0	No	No
[]		4232	27	Recovered	2	1/24/2022	0	2	2	2	2	2	0	0	0	0	0	0	0	0	0	0	0	0	0	0	0	0	0	0	0	0	0	2022-01-24T00:00:00+00:00	4	9	50	0	No	No	0	1	No	No	No	No	0	Yes	No
[]		4248	27	Recovered	2	1/25/2022	0	2	2	2	2	2	0	0	0	0	0	0	0	0	0	0	0	0	0	0	0	0	0	0	0	0	0	2022-01-25T00:00:00+00:00	5	2	48	0	Yes	No	0	0	No	No	No	No	0	No	No
[]		4280	27	Recovered	2	1/28/2022	0	2	2	2	2	2	0	0	0	0	0	0	0	0	0	0	0	0	0	0	0	0	0	0	0	0	0	2022-01-28T00:00:00+00:00	5	2	63	0	No	No	0	0	No	No	No	No	0	No	No
[]		4323	27	Recovered	2	2/3/2022	0	2	2	2	2	2	0	0	0	0	0	0	0	0	0	0	0	0	0	0	0	0	0	0	0	0	0	2022-02-03T00:00:00+00:00	4	11	49	27	No	No	0	0	No	No	No	No	0	No	No
[]		28	28	Recovered	2	3/26/2021	0	2	2	2	2	2	0	0	0	0	0	0	0	0	0	0	0	0	0	0	0	0	0	0	0	0	0	2021-03-26T05:28:18.967452+00:00	5	2	61					0	No	No	No	No	0	No	No
[]		45	28	Unrecovered	1	3/26/2021	2	2	2	2	2	2	0	0	4	0	0	2	2	0	0	2	3	2	0	4	3	0	0	2	0	0	0	2021-03-26T05:57:25.232009+00:00	5	6	73						No	No	No	Yes	0	Yes	No
[]		100	28	Unrecovered	1	3/26/2021	3	2	2	2	2	2	0	2	0	0	0	0	0	0	0	0	0	0	0	0	0	0	0	0	0	0	0	2021-03-26T07:12:59.787428+00:00	5	2	60					1	No	No	No	No	1	No	No
[]		148	28	Recovered	2	3/26/2021	0	2	2	2	2	2	0	0	0	0	0	0	0	0	0	0	0	0	0	0	0	0	0	0	0	0	0	2021-03-26T08:29:02.141243+00:00	4	10	47					0	No	No	No	No	0	No	No
[]		176	28	Recovered	2	3/26/2021	0	2	2	2	2	2	0	0	0	0	0	0	0	0	0	0	0	0	0	0	0	0	0	0	0	0	0	2021-03-26T09:29:53.157361+00:00	5	5	60					2	No	No	No	Yes	0	No	No
[]		183	28	Unrecovered	1	3/26/2021	1	2	2	2	2	2	0	0	0	0	0	0	2	0	0	0	0	0	0	0	0	0	0	0	0	0	0	2021-03-26T09:37:32.621258+00:00	5	3	62					1	No	No	No	No	0	No	No
[]		193	28	Recovered	2	3/26/2021	0	2	2	2	2	2	0	0	0	0	0	0	0	0	0	0	0	0	0	2	0	0	0	0	0	0	0	2021-03-26T09:50:03.399525+00:00	4	9	53					0	No	No	No	No	0	No	No
[]		232	28	Recovered	2	4/8/2021	0	2	2	2	2	2	0	0	0	0	0	0	0	0	0	0	0	0	0	0	0	0	0	0	0	0	0	2021-04-08T09:51:15.387576+00:00	5	5	51					2	No	No	No	No	0	No	Yes
[]		233	28	Recovered	2	4/8/2021	0	2	2	2	2	2	0	0	0	0	0	0	0	0	0	0	0	0	0	0	0	0	0	0	0	0	0	2021-04-08T09:58:05.293956+00:00	5	4	85					2	No	No	No	No	0	Yes	No
[]		249	28	Recovered	2	4/9/2021	0	2	2	2	2	2	0	0	0	0	0	0	0	0	0	0	0	0	0	0	0	0	0	0	0	0	0	2021-04-09T08:45:46.294584+00:00	5	2	80					1	No	No	Yes	No	0	No	No
[]		271	28	Unrecovered	1	4/11/2021	0	2	2	2	2	2	0	3	2	0	0	3	3	0	0	0	4	0	3	0	3	0	0	0	2	3	0	2021-04-11T05:51:43.560406+00:00	5	1	57					1	No	No	No	No	0	No	No
[]		301	28	Recovered	2	4/11/2021	0	2	2	2	2	2	0	0	0	0	0	0	0	0	0	0	0	0	0	0	0	0	0	0	0	0	0	2021-04-11T09:32:58.105795+00:00	5	0	55					0	No	No	No	No	0	No	No
[]		313	28	Recovered	2	4/11/2021	0	2	2	2	2	2	0	0	0	0	0	0	0	0	0	0	0	0	0	0	0	0	0	0	0	0	0	2021-04-11T10:12:42.698175+00:00	5	1	52					0	No	No	Yes	No	0	No	No
[]		374	28	Recovered	2	4/12/2021	0	2	2	2	2	2	0	0	0	0	0	0	0	0	0	0	0	0	0	0	0	0	0	0	0	0	0	2021-04-12T08:58:33.780911+00:00	5	0	55					0	No	No	No	No	1	No	No
[]		376	28	Recovered	2	4/12/2021	0	2	2	2	2	2	0	0	0	0	0	0	0	0	0	0	0	0	0	0	0	0	0	0	0	0	0	2021-04-12T08:58:04.493776+00:00	5	3	69					1	No	No	No	No	0	No	No
[]		394	28	Recovered	2	4/12/2021	0	2	2	2	2	2	0	0	0	0	0	0	0	0	0	0	0	0	0	0	0	0	0	0	0	0	0	2021-04-12T10:30:38.745373+00:00	5	0	70					2	No	No	No	No	0	No	No
[]		405	28	Recovered	2	4/12/2021	0	2	2	2	2	2	0	0	0	0	0	0	0	0	0	0	0	0	0	0	0	0	0	0	0	0	0	2021-04-12T11:14:14.449084+00:00	5	6	66					1	No	No	No	No	1	No	Yes
[]		417	28	Recovered	2	4/13/2021	0	2	2	2	2	2	0	0	0	0	0	0	0	0	0	0	0	0	0	0	0	0	0	0	0	0	0	2021-04-13T06:23:13.016819+00:00	5	4	46					0	No	No	Yes	No	0	No	No
[]		418	28	Unrecovered	1	4/13/2021	0	2	2	2	2	2	3	0	0	3	3	0	3	0	0	0	0	0	2	0	0	0	0	2	0	0	0	2021-04-13T06:26:08.503833+00:00	5	2	68					2	No	No	Yes	No	0	Yes	No
[]		442	28	Recovered	2	4/13/2021	0	2	2	2	2	2	0	0	0	0	0	0	0	0	0	0	0	0	0	0	0	0	0	0	0	0	0	2021-04-13T08:26:54.844586+00:00	5	1	70					1	No	No	No	No	0	No	No
[]		445	28	Recovered	2	4/13/2021	0	2	2	2	2	2	0	0	0	0	0	0	0	0	0	0	0	0	0	0	0	0	0	0	0	0	0	2021-04-13T10:36:58.763064+00:00	5	4	58					0	No	No	No	No	0	No	No
[]		479	28	Unrecovered	1	4/18/2021	0	2	2	2	2	2	0	0	0	0	0	0	0	0	0	0	0	0	0	0	0	2	0	0	0	0	0	2021-04-18T04:17:02.482604+00:00	5	5	55					0	No	No	Yes	No	0	No	No
[]		513	28	Recovered	2	4/19/2021	0	2	2	2	2	2	0	0	0	0	0	0	0	0	0	0	0	0	0	0	0	0	0	0	0	0	0	2021-04-19T10:35:30.674946+00:00	5	3	79					1	No	No	No	No	0	Yes	No
[]		523	28	Unrecovered	1	4/19/2021	0	2	2	2	2	2	0	0	0	0	0	0	4	0	0	0	0	0	0	0	0	0	0	0	0	3	0	2021-04-19T11:11:42.846861+00:00	5	0	54					0	No	No	No	No	0	No	No
[]		537	28	Unrecovered	1	4/20/2021	0	2	2	2	2	2	0	0	0	0	0	0	0	0	0	0	0	0	0	0	0	0	0	0	0	0	0	2021-04-20T09:12:29.127726+00:00	5	5	67					0	No	No	No	No	1	No	Yes
[]		663	28	Unrecovered	1	5/5/2021	0	2	2	2	2	2	2	0	0	0	0	0	0	0	0	0	2	0	0	0	0	0	0	0	0	0	0	2021-05-05T05:30:42.176835+00:00	4	8	56					1	No	No	No	No	0	No	Yes
[]		675	28	Recovered	2	5/5/2021	0	2	2	2	2	2	0	0	0	0	0	0	0	0	0	0	0	0	0	0	0	0	0	0	0	0	0	2021-05-05T08:23:00.342758+00:00	5	2	47					0	No	No	No	No	0	No	No
[]		801	28	Unrecovered	1	5/11/2021	0	2	2	2	2	2	0	0	0	0	0	0	0	0	0	0	0	0	0	0	0	0	0	0	0	0	0	2021-05-11T06:12:08.482353+00:00	5	2	70	32	No	No	1	1	No	No	No	No	0	Yes	No
[]		883	28	Recovered	2	5/13/2021	0	2	2	2	2	2	0	0	0	0	0	0	3	0	0	0	0	0	0	0	0	0	0	0	0	0	0	2021-05-13T09:16:03.077018+00:00	5	2	58		No	No	0	1	No	No	No	No	0	No	No
[]		886	28	Recovered	2	5/13/2021	0	2	2	2	2	2	0	0	0	0	0	0	0	0	0	0	0	0	0	0	0	0	0	0	0	0	0	2021-05-13T09:24:07.646183+00:00	4	5	50	34	No	No	0	1	No	No	No	No	0	No	No
[]		902	28	Recovered	2	5/14/2021	0	2	2	2	2	2	0	0	0	0	0	0	0	0	0	0	0	0	0	0	0	0	0	0	0	0	0	2021-05-14T07:49:27.146047+00:00	5	4	70		No	No	0	1	No	No	No	No	0	No	No
[]		1044	28	Recovered	2	5/25/2021	0	2	2	2	2	2	0	0	0	0	0	0	0	0	0	0	0	0	0	0	0	0	0	0	0	0	0	2021-05-25T10:18:28.009004+00:00	4	8	63	0	No	No	0	1	No	No	No	No	0	No	No
[]		1061	28	Recovered	2	5/25/2021	0	2	2	2	2	2	0	0	0	0	0	0	0	0	0	0	0	0	0	0	0	0	0	0	0	0	0	2021-05-25T10:37:00.386970+00:00	5	0	60	32	No	No	0	1	No	No	No	No	0	No	No
[]		1202	28	Recovered	2	6/3/2021	0	2	2	2	2	2	0	0	0	0	0	0	0	0	0	0	0	0	0	0	0	0	0	0	0	0	0	2021-06-03T09:24:13.642981+00:00	5	0	58		No	No	0	1	No	No	No	No	0	No	No
[]		1328	28	Recovered	2	6/13/2021	0	2	2	2	2	2	0	0	0	0	0	0	0	0	0	0	0	0	0	0	0	0	0	0	0	0	0	2021-06-13T07:46:04.403333+00:00	5	2	66		No	No	0	2	No	No	Yes	No	0	No	No
[]		1346	28	Recovered	2	6/15/2021	0	2	2	2	2	2	0	0	0	0	0	0	0	0	0	0	0	0	0	0	0	0	0	0	0	0	0	2021-06-15T09:34:52.325152+00:00	5	0	55	32	No	No	0	2	No	No	No	No	0	No	No
[]		1535	28	Recovered	2	8/16/2021	0	2	2	2	2	2	0	0	0	0	0	0	0	0	0	0	0	0	0	0	0	0	0	0	0	0	0	2021-08-16T10:25:39.536878+00:00	5	4	78		Yes	No	0	1	No	No	No	No	0	Yes	No
[]		1561	28	Recovered	2	8/29/2021	0	2	2	2	2	2	0	0	0	0	0	0	0	0	0	0	0	0	0	0	0	0	0	0	0	0	0	2021-08-29T00:00:00+00:00	5	2	54	26	No	No	1	0	No	No	No	No	0	No	No
[]		1732	28	Recovered	2	9/7/2021	0	2	2	2	2	2	0	0	0	0	0	0	0	0	0	0	0	0	0	0	0	0	0	0	0	0	0	2021-09-07T00:00:00+00:00	5	0	50	30	No	No	0	0	No	No	No	No	0	No	No
[]		1736	28	Recovered	2	9/7/2021	0	2	2	2	2	2	0	0	0	0	0	0	0	0	0	0	0	0	0	0	0	0	0	0	0	0	0	2021-09-07T00:00:00+00:00	5	3	61	37	No	No	0	1	No	No	No	No	0	Yes	No
[]		1813	28	Recovered	2	9/10/2021	0	2	2	2	2	2	0	0	0	0	0	0	0	0	0	0	0	0	0	0	0	0	0	0	0	0	0	2021-09-10T00:00:00+00:00	5	5	65		No	No	0	0	No	No	No	No	0	No	No
[]		1831	28	Recovered	2	9/12/2021	0	2	2	2	2	2	0	0	0	0	0	0	0	0	0	0	0	0	0	0	0	0	0	0	0	0	0	2021-09-12T00:00:00+00:00	5	4	55	33	No	No	0	0	No	No	No	No	0	No	No
[]		1862	28	Unrecovered	1	9/13/2021	0	2	2	2	2	2	0	0	0	0	0	0	0	0	0	0	0	0	0	0	0	0	0	0	0	0	0	2021-09-13T00:00:00+00:00	5	2	56	40	No	No	0	0	No	No	No	No	0	No	No
[]		1877	28	Recovered	2	9/13/2021	0	2	2	2	2	2	0	0	0	0	0	0	0	0	0	0	0	0	0	0	0	0	0	0	0	0	0	2021-09-13T00:00:00+00:00	5	2	69	0	No	No	0	1	No	No	No	No	0	No	No
[]		1897	28	Recovered	2	9/14/2021	0	2	2	2	2	2	0	0	0	0	0	0	0	0	0	0	0	0	0	0	0	0	0	0	0	0	0	2021-09-14T00:00:00+00:00	5	3	55	32	No	No	0	0	No	No	No	No	0	No	No
[]		1901	28	Recovered	2	9/14/2021	0	2	2	2	2	2	0	0	0	0	0	0	0	0	0	0	0	0	0	0	0	0	0	0	0	0	0	2021-09-14T00:00:00+00:00	5	1	50		No	No	0	0	No	No	No	No	0	No	No
[]		1925	28	Recovered	2	9/14/2021	0	2	2	2	2	2	0	0	0	0	0	0	0	0	0	0	0	0	0	0	0	0	0	0	0	0	0	2021-09-14T00:00:00+00:00	5	2	66		No	No	0	1	No	No	No	No	0	Yes	No
[]		1958	28	Recovered	2	9/15/2021	0	2	2	2	2	2	0	0	0	0	0	0	0	0	0	0	0	0	0	0	0	0	0	0	0	0	0	2021-09-15T00:00:00+00:00	4	11	68	0	No	No	0	1	No	No	No	No	0	No	No
[]		1966	28	Recovered	2	9/15/2021	0	2	2	2	2	2	0	0	0	0	0	0	0	0	0	0	0	0	0	0	0	0	0	0	0	0	0	2021-09-15T00:00:00+00:00	5	2	47	28	No	No	0	0	No	No	No	No	0	No	No
[]		1967	28	Recovered	2	9/15/2021	0	2	2	2	2	2	0	0	0	0	0	0	0	0	0	0	0	0	0	0	0	0	0	0	0	0	0	2021-09-15T00:00:00+00:00	5	2	62		No	No	0	0	No	No	No	No	0	No	No
[]		1978	28	Unrecovered	1	9/16/2021	0	2	2	2	2	2	0	0	0	0	0	0	2	0	0	0	0	0	0	2	0	0	0	0	0	0	0	2021-09-16T00:00:00+00:00	5	1	65	34	No	No	0	0	No	No	No	No	0	No	No
[]		1995	28	Unrecovered	1	9/16/2021	0	2	2	2	2	2	0	0	0	0	0	0	0	0	0	0	0	0	0	0	0	0	0	0	0	0	0	2021-09-16T00:00:00+00:00	5	4	67		No	No	1	0	No	No	No	No	0	No	Yes
[]		2007	28	Recovered	2	9/16/2021	0	2	2	2	2	2	0	0	0	0	0	0	0	0	0	0	0	0	0	0	0	0	0	0	0	0	0	2021-09-16T00:00:00+00:00	5	5	50	0	No	No	0	1	No	No	No	No	0	No	No
[]		2023	28	Recovered	2	9/17/2021	0	2	2	2	2	2	0	0	0	0	0	0	0	0	0	0	0	0	0	0	0	0	0	0	0	0	0	2021-09-17T00:00:00+00:00	5	5	60	32	No	No	0	0	No	No	No	No	0	No	No
[]		2057	28	Recovered	2	9/19/2021	0	2	2	2	2	2	0	0	0	0	0	0	0	0	0	0	0	0	0	0	0	0	0	0	0	0	0	2021-09-19T00:00:00+00:00	5	6	53		Yes	No	0	0	No	No	No	No	0	No	No
[]		2060	28	Recovered	2	9/19/2021	0	2	2	2	2	2	0	0	0	0	0	0	0	0	0	0	0	0	0	0	0	0	0	0	0	0	0	2021-09-19T00:00:00+00:00	5	2	70		No	No	0	1	No	No	No	No	0	No	No
[]		2109	28	Recovered	2	9/20/2021	0	2	2	2	2	2	0	0	0	0	0	0	0	0	0	0	0	0	0	0	0	0	0	0	0	0	0	2021-09-20T00:00:00+00:00	5	0	72		No	No	0	0	No	No	No	No	0	No	No
[]		2131	28	Recovered	2	9/21/2021	0	2	2	2	2	2	0	0	0	0	0	0	0	0	0	0	0	0	0	0	0	0	0	0	0	0	0	2021-09-21T00:00:00+00:00	5	3	64	0	No	No	0	0	No	No	No	No	0	No	No
[]		2294	28	Recovered	2	9/27/2021	0	2	2	2	2	2	0	0	0	0	0	0	0	0	0	0	0	0	0	0	0	0	0	0	0	0	0	2021-09-27T00:00:00+00:00	5	4	58	0	No	No	0	1	No	No	No	No	0	No	No
[]		2302	28	Recovered	2	9/27/2021	0	2	2	2	2	2	0	0	0	0	0	0	0	0	0	0	0	0	0	0	0	0	0	0	0	0	0	2021-09-27T00:00:00+00:00	5	2	65	0	No	No	0	1	No	No	No	No	0	Yes	No
[]		2321	28	Recovered	2	9/27/2021	0	2	2	2	2	2	0	0	0	0	0	0	0	0	0	0	0	0	0	0	0	0	0	0	0	0	0	2021-09-27T00:00:00+00:00	5	2	56		No	No	0	2	No	No	No	No	0	No	No
[]		2345	28	Recovered	2	9/28/2021	0	2	2	2	2	2	0	0	0	0	0	0	0	0	0	0	0	0	0	0	0	0	0	0	0	0	0	2021-09-28T00:00:00+00:00	5	0	60	0	No	No	0	1	No	No	No	No	0	No	No
[]		2397	28	Recovered	2	9/30/2021	0	2	2	2	2	2	0	0	0	0	0	0	0	0	0	0	0	0	0	0	0	0	0	0	0	0	0	2021-09-30T00:00:00+00:00	4	9	44		No	No	0	0	No	No	No	No	0	No	No
[]		2406	28	Unrecovered	1	9/30/2021	0	2	2	2	2	2	0	2	0	0	0	0	2	0	0	0	0	0	0	0	0	2	0	0	0	0	0	2021-09-30T00:00:00+00:00	5	9	56		No	No	0	1	No	No	No	No	0	No	No
[]		2524	28	Recovered	2	10/5/2021	0	2	2	2	2	2	0	0	0	0	0	0	0	0	0	0	0	0	0	0	0	0	0	0	0	0	0	2021-10-05T00:00:00+00:00	5	3	53	30	No	No	0	1	No	No	No	No	0	No	No
[]		2551	28	Recovered	2	10/5/2021	0	2	2	2	2	2	0	0	0	0	0	0	0	0	0	0	0	0	0	0	0	0	0	0	0	0	0	2021-10-05T00:00:00+00:00	5	1	53		No	No	0	1	No	No	No	No	0	No	No
[]		2610	28	Recovered	2	10/8/2021	0	2	2	2	2	2	0	0	0	0	0	0	0	0	0	0	0	0	0	0	0	0	0	0	0	0	0	2021-10-08T00:00:00+00:00	5	4	58		No	No	0	0	No	No	No	No	0	No	No
[]		2654	28	Recovered	2	10/8/2021	0	2	2	2	2	2	0	0	0	0	0	0	0	0	0	0	0	0	0	0	0	0	0	0	0	0	0	2021-10-08T00:00:00+00:00	5	3	57		No	No	0	1	No	No	No	No	0	No	No
[]		2717	28	Recovered	2	10/11/2021	0	2	2	2	2	2	0	0	0	0	0	0	0	0	0	0	0	0	0	0	0	0	0	0	0	0	0	2021-10-11T00:00:00+00:00	4	11	45	0	No	No	1	1	No	No	No	No	0	No	No
[]		2731	28	Recovered	2	10/11/2021	0	2	2	2	2	2	0	0	0	0	0	0	0	0	0	0	0	0	0	0	0	0	0	0	0	0	0	2021-10-11T00:00:00+00:00	5	0	45	27	No	No	0	0	No	No	No	No	0	No	Yes
[]		2733	28	Recovered	2	10/11/2021	0	2	2	2	2	2	0	0	0	0	0	0	0	0	0	0	0	0	0	0	0	0	0	0	0	0	0	2021-10-11T00:00:00+00:00	5	0	62		No	No	0	2	No	No	No	No	0	No	No
[]		2747	28	Recovered	2	10/11/2021	0	2	2	2	2	2	0	0	0	0	0	0	0	0	0	0	0	0	0	0	0	0	0	0	0	0	0	2021-10-11T00:00:00+00:00	5	3	46	28	No	No	0	1	No	No	No	No	0	No	No
[]		2809	28	Recovered	2	10/19/2021	0	2	2	2	2	2	0	0	0	0	0	0	0	0	0	0	0	0	0	0	0	0	0	0	0	0	0	2021-10-19T00:00:00+00:00	5	0	53		No	No	0	1	No	No	No	No	0	No	No
[]		2853	28	Recovered	2	10/20/2021	0	2	2	2	2	2	0	0	0	0	0	0	0	0	0	0	0	0	0	0	0	0	0	0	0	0	0	2021-10-20T00:00:00+00:00	5	5	53	27	No	No	0	0	No	Yes	No	No	0	No	No
[]		2876	28	Recovered	2	10/21/2021	0	2	2	2	2	2	0	0	0	0	0	0	0	0	0	0	0	0	0	0	0	0	0	0	0	0	0	2021-10-21T00:00:00+00:00	5	3	75	0	No	No	0	0	No	No	No	No	0	Yes	No
[]		2890	28	Recovered	2	10/21/2021	0	2	2	2	2	2	0	0	0	0	0	0	0	0	0	0	0	0	0	0	0	0	0	0	0	0	0	2021-10-21T00:00:00+00:00	4	9	60		No	No	0	0	No	No	No	No	0	No	No
[]		2946	28	Recovered	2	10/22/2021	0	2	2	2	2	2	0	0	0	0	0	0	0	0	0	0	0	0	0	0	0	0	0	0	0	0	0	2021-10-22T00:00:00+00:00	5	3	67		No	No	0	1	No	No	No	No	0	No	No
[]		2955	28	Recovered	2	10/22/2021	0	2	2	2	2	2	0	0	0	0	0	0	0	0	0	0	0	0	0	0	0	0	0	0	0	0	0	2021-10-22T00:00:00+00:00	5	0	52	0	No	No	0	0	No	No	No	No	0	No	No
[]		2978	28	Recovered	2	10/26/2021	0	2	2	2	2	2	0	0	0	0	0	0	0	0	0	0	0	0	0	0	0	0	0	0	0	0	0	2021-10-26T00:00:00+00:00	5	2	65		Yes	No	0	2	No	No	No	No	0	No	No
[]		2984	28	Unrecovered	1	10/26/2021	0	2	2	2	2	2	0	0	0	0	0	0	0	0	0	0	0	0	0	0	0	0	0	0	0	0	0	2021-10-26T00:00:00+00:00	5	1	54	32	No	No	0	0	No	No	No	No	0	No	No
[]		2987	28	Recovered	2	10/26/2021	0	2	2	2	2	2	0	0	0	0	0	0	0	0	0	0	0	0	0	0	0	0	0	0	0	0	0	2021-10-26T00:00:00+00:00	5	1	80		Yes	No	0	1	No	No	No	No	0	Yes	No
[]		3006	28	Recovered	2	10/27/2021	0	2	2	2	2	2	0	0	0	0	0	0	0	0	0	0	0	0	0	0	0	0	0	0	0	0	0	2021-10-27T00:00:00+00:00	5	0	80	34	No	No	1	1	No	No	No	No	0	No	No
[]		3019	28	Recovered	2	10/27/2021	0	2	2	2	2	2	0	0	0	0	0	0	0	0	0	0	0	0	0	0	0	0	0	0	0	0	0	2021-10-27T00:00:00+00:00	5	3	50	29	No	No	0	1	No	No	No	No	0	No	No
[]		3075	28	Recovered	2	10/28/2021	0	2	2	2	2	2	0	0	0	0	0	0	0	0	0	0	0	0	0	0	0	0	0	0	0	0	0	2021-10-28T00:00:00+00:00	5	4	65		No	No	0	0	No	No	No	No	0	Yes	No
[]		3127	28	Recovered	2	11/1/2021	0	2	2	2	2	2	0	0	0	0	0	0	0	0	0	0	0	0	0	0	0	0	0	0	0	0	0	2021-11-01T00:00:00+00:00	5	3	75		No	No	0	0	No	No	No	No	0	No	No
[]		3173	28	Recovered	2	11/17/2021	0	2	2	2	2	2	0	0	0	0	0	0	0	0	0	0	0	0	0	0	0	0	0	0	0	0	0	2021-11-17T00:00:00+00:00	5	4	70		No	No	0	2	No	No	No	No	0	No	No
[]		3193	28	Recovered	2	11/18/2021	0	2	2	2	2	2	0	0	0	0	0	0	0	0	0	0	0	0	0	0	0	0	0	0	0	0	0	2021-11-18T00:00:00+00:00	5	3	62	0	No	No	0	1	No	No	No	No	0	No	No
[]		3251	28	Recovered	2	11/19/2021	0	2	2	2	2	2	0	0	0	0	0	0	0	0	0	0	0	0	0	0	0	0	0	0	0	0	0	2021-11-19T00:00:00+00:00	4	9	35		No	No	0	1	No	No	No	No	0	No	No
[]		3295	28	Recovered	2	11/21/2021	0	2	2	2	2	2	0	0	0	0	0	0	0	0	0	0	0	0	0	0	0	0	0	0	0	0	0	2021-11-21T00:00:00+00:00	5	4	50	29	No	No	0	0	No	No	No	No	0	No	No
[]		3320	28	Recovered	2	11/22/2021	0	2	2	2	2	2	0	0	0	0	0	0	0	0	0	0	0	0	0	0	0	0	0	0	0	0	0	2021-11-22T00:00:00+00:00	5	3	50		Yes	Yes	1	1	No	Yes	Yes	Yes	0	No	No
[]		3348	28	Recovered	2	11/21/2021	0	2	2	2	2	2	0	0	0	0	0	0	0	0	0	0	0	0	0	0	0	0	0	0	0	0	0	2021-11-21T00:00:00+00:00	5	2	50	0	No	No	1	1	No	No	No	No	0	No	No
[]		3360	28	Recovered	2	11/22/2021	0	2	2	2	2	2	0	0	0	0	0	0	0	0	0	0	0	0	0	0	0	0	0	0	0	0	0	2021-11-22T00:00:00+00:00	5	1	70	0	No	No	1	1	No	No	No	No	0	No	No
[]		3361	28	Recovered	2	11/22/2021	0	2	2	2	2	2	0	0	0	0	0	0	0	0	0	0	0	0	0	0	0	0	0	0	0	0	0	2021-11-22T00:00:00+00:00	5	2	67	0	No	No	0	0	No	No	No	No	0	No	No
[]		3379	28	Recovered	2	11/23/2021	0	2	2	2	2	2	0	0	0	0	0	0	0	0	0	0	0	0	0	0	0	0	0	0	0	0	0	2021-11-23T00:00:00+00:00	5	3	45		No	No	0	2	No	No	No	No	0	No	No
[]		3396	28	Recovered	2	11/24/2021	0	2	2	2	2	2	0	0	0	0	0	0	0	0	0	0	0	0	0	0	0	0	0	0	0	0	0	2021-11-24T00:00:00+00:00	5	0	65		No	No	0	2	No	No	No	No	0	No	No
[]		3397	28	Unrecovered	1	11/24/2021	0	2	2	2	2	2	0	0	0	0	0	0	0	0	0	0	0	0	0	0	0	0	0	0	0	0	2	2021-11-24T00:00:00+00:00	5	2	62		No	No	0	0	No	No	No	No	0	No	No
[]		3451	28	Recovered	2	11/26/2021	0	2	2	2	2	2	0	0	0	0	0	0	0	0	0	0	0	0	0	0	0	0	0	0	0	0	0	2021-11-26T00:00:00+00:00	5	2	75		No	No	0	0	No	No	No	No	0	No	No
[]		3506	28	Unrecovered	1	11/28/2021	0	2	2	2	2	2	0	0	0	0	0	0	0	0	0	3	0	0	0	0	0	0	3	0	0	0	0	2021-11-28T00:00:00+00:00	5	0	59		No	No	0	1	No	No	No	No	0	Yes	No
[]		3511	28	Recovered	2	11/28/2021	0	2	2	2	2	2	0	0	0	0	0	0	0	0	0	0	0	0	0	0	0	0	0	0	0	0	0	2021-11-28T00:00:00+00:00	5	0	54		No	No	0	1	No	No	No	No	0	No	No
[]		3562	28	Recovered	2	12/1/2021	0	2	2	2	2	2	0	0	0	0	0	0	0	0	0	0	0	0	0	0	0	0	0	0	0	0	0	2021-12-01T00:00:00+00:00	5	0	60		Yes	No	0	1	No	No	No	No	0	Yes	No
[]		3593	28	Unrecovered	1	12/2/2021	0	2	2	2	2	2	0	0	0	0	0	0	0	0	0	0	0	0	0	2	0	0	0	0	0	0	3	2021-12-02T00:00:00+00:00	4	11	45		No	No	1	0	No	No	No	No	0	No	No
[]		3610	28	Recovered	2	12/2/2021	0	2	2	2	2	2	0	0	0	0	0	0	0	0	0	0	0	0	0	0	0	0	0	0	0	0	0	2021-12-02T00:00:00+00:00	5	0	55	0	No	No	1	1	No	No	No	No	0	No	No
[]		3615	28	Recovered	2	12/3/2021	0	2	2	2	2	2	0	0	0	0	0	0	0	0	0	0	0	0	0	0	0	0	0	0	0	0	0	2021-12-03T00:00:00+00:00	5	0	58		No	No	0	1	No	No	No	No	0	No	No
[]		3616	28	Recovered	2	12/3/2021	0	2	2	2	2	2	0	0	0	0	0	0	0	0	0	0	0	0	0	0	0	0	0	0	0	0	0	2021-12-03T00:00:00+00:00	5	0	85		No	No	0	2	No	No	No	No	0	No	No
[]		3618	28	Recovered	2	12/3/2021	0	2	2	2	2	2	0	0	0	0	0	0	0	0	0	0	0	0	0	0	0	0	0	0	0	0	0	2021-12-03T00:00:00+00:00	5	5	70	0	No	No	1	2	No	No	No	No	0	No	No
[]		3633	28	Recovered	2	12/6/2021	0	2	2	2	2	2	0	0	0	0	0	0	0	0	0	0	0	0	0	0	0	0	0	0	0	0	0	2021-12-06T00:00:00+00:00	5	0	58	0	No	No	0	1	No	No	No	No	0	No	No
[]		3639	28	Recovered	2	12/6/2021	0	2	2	2	2	2	0	0	0	0	0	0	0	0	0	0	0	0	0	0	0	0	0	0	0	0	0	2021-12-06T00:00:00+00:00	5	5	63	0	No	No	0	0	No	No	No	No	0	No	No
[]		3722	28	Recovered	2	12/10/2021	0	2	2	2	2	2	0	0	0	0	0	0	0	0	0	0	0	0	0	0	0	0	0	0	0	0	0	2021-12-10T00:00:00+00:00	5	4	0	70	No	No	0	0	No	No	No	No	0	No	No
[]		3755	28	Recovered	2	12/13/2021	0	2	2	2	2	2	0	0	0	0	0	0	0	0	0	0	0	0	0	0	0	0	0	0	0	0	0	2021-12-13T00:00:00+00:00	5	1	62	0	No	No	0	1	No	No	No	No	0	No	No
[]		3827	28	Recovered	2	12/19/2021	0	2	2	2	2	2	0	0	0	0	0	0	0	0	0	0	0	0	0	0	0	0	0	0	0	0	0	2021-12-19T00:00:00+00:00	5	5	65		No	No	0	0	No	No	No	No	0	No	No
[]		3846	28	Unrecovered	1	12/19/2021	0	2	2	2	2	2	0	3	0	0	0	0	0	0	0	0	0	0	0	0	0	0	0	0	0	0	0	2021-12-19T00:00:00+00:00	5	2	52		No	No	0	1	No	No	No	No	0	No	No
[]		3887	28	Recovered	2	12/21/2021	0	2	2	2	2	2	0	0	0	0	0	0	0	0	0	0	0	0	0	0	0	0	0	0	0	0	0	2021-12-21T00:00:00+00:00	5	4	60	0	No	No	0	0	No	No	No	No	0	No	No
[]		3965	28	Recovered	2	12/29/2021	0	2	2	2	2	2	0	0	0	0	0	0	0	0	0	0	0	0	0	0	0	0	0	0	0	0	0	2021-12-29T00:00:00+00:00	5	3	45	0	No	No	0	0	No	No	No	No	0	No	No
[]		3977	28	Recovered	2	1/2/2022	0	2	2	2	2	2	0	0	0	0	0	0	0	0	0	0	0	0	0	0	0	0	0	0	0	0	0	2022-01-02T00:00:00+00:00	4	8	45	27	No	No	0	0	No	No	No	No	0	No	No
[]		3982	28	Recovered	2	1/3/2022	0	2	2	2	2	2	0	0	0	0	0	0	0	0	0	0	0	0	0	0	0	0	0	0	0	0	0	2022-01-03T00:00:00+00:00	5	2	73		No	No	0	0	No	No	No	No	0	No	No
[]		3984	28	Unrecovered	1	1/4/2022	0	2	2	2	2	2	0	2	0	0	0	0	2	0	0	0	0	0	0	0	0	0	0	0	0	0	0	2022-01-04T00:00:00+00:00	4	10	82		No	No	0	2	No	No	No	No	0	Yes	No
[]		4002	28	Recovered	2	1/5/2022	0	2	2	2	2	2	0	0	0	0	0	0	0	0	0	0	0	0	0	0	0	0	0	0	0	0	0	2022-01-05T00:00:00+00:00	5	0	42	0	No	No	1	1	No	No	No	No	0	No	No
[]		4078	28	Recovered	2	1/12/2022	0	2	2	2	2	2	0	0	0	0	0	0	0	0	0	0	0	0	0	0	0	0	0	0	0	0	0	2022-01-12T00:00:00+00:00	5	1	45	27	No	No	0	0	No	No	No	No	0	No	No
[]		4129	28	Recovered	2	1/16/2022	0	2	2	2	2	2	0	0	0	0	0	0	0	0	0	0	0	0	0	0	0	0	0	0	0	0	0	2022-01-16T00:00:00+00:00	5	2	55	31	No	No	0	1	No	No	No	No	0	No	No
[]		4154	28	Recovered	2	1/18/2022	0	2	2	2	2	2	0	0	0	0	0	0	0	0	0	0	0	0	0	0	0	0	0	0	0	0	0	2022-01-18T00:00:00+00:00	4	11	59		No	No	0	1	No	No	No	No	0	No	No
[]		4196	28	Recovered	2	1/21/2022	0	2	2	2	2	2	0	0	0	0	0	0	0	0	0	0	0	0	0	0	0	0	0	0	0	0	0	2022-01-21T00:00:00+00:00	5	3	48	0	No	No	1	1	No	No	No	No	0	No	No
[]		4212	28	Recovered	2	1/23/2022	0	2	2	2	2	2	0	0	0	0	0	0	0	0	0	0	0	0	0	0	0	0	0	0	0	0	0	2022-01-23T00:00:00+00:00	5	0	65	0	No	No	0	2	No	No	No	No	0	No	No
[]		4215	28	Recovered	2	1/23/2022	0	2	2	2	2	2	0	0	0	0	0	0	0	0	0	0	0	0	0	0	0	0	0	0	0	0	0	2022-01-23T00:00:00+00:00	5	1	56	0	Yes	No	0	0	No	No	No	No	0	No	No
[]		4228	28	Recovered	2	1/24/2022	0	2	2	2	2	2	0	0	0	0	0	0	0	0	0	0	0	0	0	0	0	0	0	0	0	0	0	2022-01-24T00:00:00+00:00	5	3	75	0	No	No	0	3	No	No	No	No	0	No	No
[]		4244	28	Recovered	2	1/24/2022	0	2	2	2	2	2	0	0	0	0	0	0	0	0	0	0	0	0	0	0	0	0	0	0	0	0	0	2022-01-24T00:00:00+00:00	5	9	83		No	No	0	1	No	No	No	No	0	No	No
[]		4262	28	Recovered	2	1/26/2022	0	2	2	2	2	2	0	0	0	0	0	0	0	0	0	0	0	0	0	0	0	0	0	0	0	0	0	2022-01-26T00:00:00+00:00	5	0	42	0	No	No	0	1	No	No	No	No	0	No	No
[]		4287	28	Recovered	2	1/31/2022	0	2	2	2	2	2	0	0	0	0	0	0	0	0	0	0	0	0	0	0	0	0	0	0	0	0	0	2022-01-31T00:00:00+00:00	5	0	65		Yes	No	0	1	No	No	No	No	0	No	No
[]		4306	28	Unrecovered	1	2/2/2022	0	2	2	2	2	2	0	0	0	0	0	0	0	0	0	0	0	0	0	2	0	0	0	0	0	0	0	2022-02-02T00:00:00+00:00	5	5	68		No	No	0	0	No	No	No	No	0	No	No
[]		50	29	Recovered	2	3/26/2021	0	2	2	2	2	2	0	0	0	0	0	0	0	0	0	0	0	0	0	0	0	0	0	0	0	0	0	2021-03-26T05:56:15.362326+00:00	5	5	47					1	No	No	No	No	0	No	No
[]		54	29	Recovered	2	3/26/2021	0	2	2	2	2	2	0	0	0	0	0	0	0	0	0	0	0	0	0	0	0	0	0	0	0	0	0	2021-03-26T06:00:48.647470+00:00	5	4	60					1	No	No	No	No	0	No	No
[]		113	29	Recovered	2	3/26/2021	0	2	2	2	2	2	0	0	0	0	0	0	0	0	0	0	0	0	0	0	0	0	0	0	0	0	0	2021-03-26T07:30:13.882149+00:00	4	11	52					1	No	No	No	No	0	No	No
[]		182	29	Recovered	2	3/26/2021	0	2	2	2	2	2	0	0	0	0	0	0	0	0	0	0	0	0	0	0	0	0	0	0	0	0	0	2021-03-26T09:37:10.985450+00:00	5	3	55					0	No	No	No	No	0	No	No
[]		279	29	Unrecovered	1	4/11/2021	0	2	2	2	2	2	5	0	0	0	0	3	5	0	5	5	0	0	5	0	5	5	0	0	5	3	4	2021-04-11T07:34:17.975120+00:00	4	8	48					1	No	No	No	No	0	No	Yes
[]		306	29	Recovered	2	4/11/2021	0	2	2	2	2	2	0	0	0	0	0	0	0	0	0	0	0	0	0	0	0	0	0	0	0	0	0	2021-04-11T09:42:36.985505+00:00	5	2	52					0	No	No	No	No	0	No	No
[]		310	29	Recovered	2	4/11/2021	0	2	2	2	2	2	0	0	0	0	0	0	0	0	0	0	0	0	0	0	0	0	0	0	0	0	0	2021-04-11T09:56:21.667357+00:00	5	3	85					1	No	No	Yes	No	0	No	No
[]		380	29	Recovered	2	4/12/2021	0	2	2	2	2	2	0	0	0	0	0	0	0	0	0	0	0	0	0	0	0	0	0	0	0	0	0	2021-04-12T09:29:55.922382+00:00	4	9	60					1	No	No	No	No	0	No	No
[]		399	29	Recovered	2	4/12/2021	0	2	2	2	2	2	0	0	0	0	0	0	0	0	0	0	0	0	0	0	0	0	0	0	0	0	0	2021-04-12T10:36:45.610143+00:00	4	11	52					1	No	No	No	No	0	No	No
[]		427	29	Recovered	2	4/13/2021	0	2	2	2	2	2	0	0	0	0	0	0	0	0	0	0	0	0	0	0	0	0	0	0	0	0	0	2021-04-13T06:49:10.806354+00:00	5	1	68					2	No	No	No	No	0	No	No
[]		450	29	Recovered	2	4/15/2021	0	2	2	2	2	2	0	0	0	0	0	0	0	0	0	0	0	0	0	0	0	0	0	0	0	0	0	2021-04-15T08:02:22.306007+00:00	5	1	56					0	No	No	No	No	0	Yes	No
[]		540	29	Recovered	2	4/20/2021	0	2	2	2	2	2	0	0	0	0	0	0	0	0	0	0	0	0	0	0	0	0	0	0	0	0	0	2021-04-20T09:27:19.471695+00:00	5	3	64					1	No	No	No	No	0	No	No
[]		562	29	Unrecovered	1	4/21/2021	0	2	2	2	2	2	0	0	0	0	0	0	0	0	0	0	0	0	0	0	0	0	3	0	0	0	0	2021-04-21T08:27:21.136535+00:00	5	1	54					0	No	No	No	No	0	No	No
[]		574	29	Recovered	2	4/21/2021	0	2	2	2	2	2	0	0	0	0	0	0	0	0	0	0	0	0	0	0	0	0	0	0	0	0	0	2021-04-21T10:28:56.382958+00:00	5	2	68					1	No	No	No	No	0	No	No
[]		616	29	Recovered	2	4/22/2021	0	2	2	2	2	2	0	0	0	0	0	0	0	0	0	0	0	0	0	0	0	0	0	0	0	0	0	2021-04-22T10:43:06.769968+00:00	4	10	73					1	No	No	No	No	1	No	No
[]		646	29	Recovered	2	4/23/2021	0	2	2	2	2	2	0	0	0	0	0	0	0	0	0	0	0	0	0	0	0	0	0	0	0	0	0	2021-04-23T10:38:00.085796+00:00	4	9	67					0	No	No	No	No	0	No	No
[]		744	29	Recovered	2	5/9/2021	0	2	2	2	2	2	0	0	0	0	0	0	0	0	0	0	0	0	0	0	0	0	0	0	0	0	0	2021-05-09T10:51:16.490289+00:00	5	1	52					0	No	No	No	No	0	No	No
[]		754	29	Unrecovered	1	5/10/2021	0	2	2	2	2	2	0	0	0	0	0	0	3	0	0	0	0	0	0	0	0	0	0	0	0	0	0	2021-05-10T05:49:18.259215+00:00	5	1	55					1	No	No	No	No	0	No	No
[]		870	29	Recovered	2	5/12/2021	0	2	2	2	2	2	0	2	0	0	0	0	0	0	0	0	0	0	0	0	0	0	0	0	0	0	0	2021-05-12T11:02:35.636219+00:00	5	1	54	30	No	No	0	1	No	No	No	No	0	No	No
[]		965	29	Recovered	2	5/18/2021	0	2	2	2	2	2	0	0	0	0	0	0	0	0	0	0	0	0	0	0	0	0	0	0	0	0	0	2021-05-18T08:26:18.009753+00:00	5	1	63		No	No	0	2	No	No	No	No	0	No	No
[]		970	29	Recovered	2	5/18/2021	0	2	2	2	2	2	0	0	0	0	0	0	0	0	0	0	0	0	0	0	0	0	0	0	0	0	0	2021-05-18T09:39:54.540926+00:00	5	0	64		No	No	0	1	No	No	No	No	0	No	No
[]		971	29	Recovered	2	5/18/2021	0	2	2	2	2	2	0	0	0	0	0	0	0	0	0	0	0	0	0	0	0	0	0	0	0	0	0	2021-05-18T09:41:29.027343+00:00	5	1	75	0	No	No	0	1	No	No	No	No	0	No	No
[]		1190	29	Unrecovered	1	6/3/2021	0	2	2	2	2	2	0	0	0	0	0	0	3	0	0	0	3	0	0	0	0	0	0	0	0	0	0	2021-06-03T08:31:58.347924+00:00	4	10	56		No	No	0	1	No	No	No	No	1	No	No
[]		1250	29	Recovered	2	6/7/2021	0	2	2	2	2	2	0	0	0	0	0	0	0	0	0	0	0	0	0	0	0	0	0	0	0	0	0	2021-06-07T09:41:16.788799+00:00	5	5	65		No	No	0	2	No	No	No	No	0	No	No
[]		1308	29	Recovered	2	6/10/2021	0	2	2	2	2	2	0	0	0	0	0	0	0	0	0	0	0	0	0	0	0	0	0	0	0	0	0	2021-06-10T07:57:59.521985+00:00	5	3	67	0	No	No	0	1	No	No	No	No	0	No	No
[]		1368	29	Recovered	2	6/16/2021	0	2	2	2	2	2	0	0	0	0	0	0	0	0	0	0	0	0	0	0	0	0	0	0	0	0	0	2021-06-16T05:01:47.449203+00:00	5	0	50	0	No	No	0	2	No	No	No	No	0	No	No
[]		1608	29	Recovered	2	9/2/2021	0	2	2	2	2	2	0	0	0	0	0	0	0	0	0	0	0	0	0	0	0	0	0	0	0	0	0	2021-09-02T00:00:00+00:00	5	0	65	28	No	No	0	0	No	No	No	No	0	No	No
[]		1613	29	Recovered	2	9/2/2021	0	2	2	2	2	2	0	0	0	0	0	0	0	0	0	0	0	0	0	0	0	0	0	0	0	0	0	2021-09-02T00:00:00+00:00	5	2	65	31	No	No	0	0	No	No	No	No	0	No	No
[]		1666	29	Unrecovered	1	9/5/2021	0	2	2	2	2	2	0	0	0	0	0	0	0	0	0	0	0	0	0	0	0	0	0	0	0	0	0	2021-09-05T00:00:00+00:00	5	3	54		No	No	0	1	No	No	No	No	0	No	No
[]		1719	29	Recovered	2	9/6/2021	0	2	2	2	2	2	0	0	0	0	0	0	0	0	0	0	0	0	0	0	0	0	0	0	0	0	0	2021-09-06T00:00:00+00:00	5	5	65		No	No	0	0	No	No	No	No	0	No	No
[]		1804	29	Recovered	2	9/10/2021	0	2	2	2	2	2	0	0	0	0	0	0	0	0	0	0	0	0	0	0	0	0	0	0	0	0	0	2021-09-10T00:00:00+00:00	5	3	64		No	No	0	1	No	No	No	No	0	Yes	No
[]		1816	29	Recovered	2	9/10/2021	0	2	2	2	2	2	0	0	0	0	0	0	0	0	0	0	0	0	0	0	0	0	0	0	0	0	0	2021-09-10T00:00:00+00:00	5	4	60	0	No	No	0	2	No	No	No	No	0	No	No
[]		1847	29	Recovered	2	9/12/2021	0	2	2	2	2	2	0	0	0	0	0	0	0	0	0	0	0	0	0	0	0	0	0	0	0	0	0	2021-09-12T00:00:00+00:00	5	4	55	28	No	No	0	0	No	Yes	Yes	No	0	No	Yes
[]		1926	29	Recovered	2	9/14/2021	0	2	2	2	2	2	0	0	0	0	0	0	0	0	0	0	0	0	0	0	0	0	0	0	0	0	0	2021-09-14T00:00:00+00:00	5	4	52	30	No	No	0	1	No	No	No	No	0	No	No
[]		2017	29	Unrecovered	1	9/17/2021	0	2	2	2	2	2	0	0	0	0	0	0	0	0	0	0	0	0	0	0	0	0	0	0	0	0	0	2021-09-17T00:00:00+00:00	5	5	67	32	No	No	0	1	No	No	No	No	0	No	No
[]		2032	29	Recovered	2	9/17/2021	0	2	2	2	2	2	0	0	0	0	0	0	0	0	0	0	0	0	0	0	0	0	0	0	0	0	0	2021-09-17T00:00:00+00:00	5	0	69	0	No	No	0	1	No	No	No	No	0	No	No
[]		2070	29	Unrecovered	1	9/19/2021	0	2	2	2	2	2	0	0	0	0	0	0	0	0	2	0	0	0	0	3	0	0	0	0	0	0	0	2021-09-19T00:00:00+00:00	5	2	75		No	No	0	0	No	No	No	No	0	Yes	No
[]		2091	29	Recovered	2	9/20/2021	0	2	2	2	2	2	0	0	0	0	0	0	0	0	0	0	0	0	0	0	0	0	0	0	0	0	0	2021-09-20T00:00:00+00:00	5	3	53	33	No	No	0	2	No	No	No	No	0	No	No
[]		2185	29	Unrecovered	1	9/22/2021	0	2	2	2	2	2	0	0	0	0	0	1	2	0	0	0	0	0	0	0	0	0	0	0	0	0	0	2021-09-22T00:00:00+00:00	5	0	60		No	No	0	1	No	No	No	No	0	No	No
[]		2243	29	Recovered	2	9/24/2021	0	2	2	2	2	2	0	0	0	0	0	0	0	0	0	0	0	0	0	0	0	0	0	0	0	0	0	2021-09-24T00:00:00+00:00	5	2	48		No	No	0	0	No	No	No	No	0	No	Yes
[]		2268	29	Recovered	2	9/26/2021	0	2	2	2	2	2	0	0	0	0	0	0	0	0	0	0	0	0	0	0	0	0	0	0	0	0	0	2021-09-26T00:00:00+00:00	5	3	60	0	No	No	0	1	No	No	No	No	0	No	No
[]		2277	29	Recovered	2	9/26/2021	0	2	2	2	2	2	0	0	0	0	0	0	0	0	0	0	0	0	0	0	0	0	0	0	0	0	0	2021-09-26T00:00:00+00:00	5	2	65	0	No	No	0	2	No	No	No	No	0	No	No
[]		2300	29	Recovered	2	9/27/2021	0	2	2	2	2	2	0	0	0	0	0	0	0	0	0	0	0	0	0	0	0	0	0	0	0	0	0	2021-09-27T00:00:00+00:00	5	2	75	0	No	No	0	0	No	No	No	No	0	No	No
[]		2315	29	Recovered	2	9/27/2021	0	2	2	2	2	2	0	0	0	0	0	0	0	0	0	0	0	0	0	0	0	0	0	0	0	0	0	2021-09-27T00:00:00+00:00	5	3	60	29	No	No	0	1	No	No	No	No	0	No	Yes
[]		2346	29	Recovered	2	9/28/2021	0	2	2	2	2	2	0	0	0	0	0	0	0	0	0	0	0	0	0	0	0	0	0	0	0	0	0	2021-09-28T00:00:00+00:00	5	2	91		No	No	0	1	No	No	No	No	0	No	Yes
[]		2420	29	Recovered	2	9/30/2021	0	2	2	2	2	2	0	0	0	0	0	0	0	0	0	0	0	0	0	0	0	0	0	0	0	0	0	2021-09-30T00:00:00+00:00	5	3	52	30	Yes	No	0	2	No	No	No	No	0	No	No
[]		2447	29	Recovered	2	10/1/2021	0	2	2	2	2	2	0	0	0	0	0	0	0	0	0	0	0	0	0	0	0	0	0	0	0	0	0	2021-10-01T00:00:00+00:00	5	0	44		No	No	0	1	No	No	No	No	0	No	No
[]		2472	29	Recovered	2	10/3/2021	0	2	2	2	2	2	0	0	0	0	0	0	0	0	0	0	0	0	0	0	0	0	0	0	0	0	0	2021-10-03T00:00:00+00:00	4	9	42	27	No	No	0	0	No	No	No	No	0	No	No
[]		2499	29	Recovered	2	10/4/2021	0	2	2	2	2	2	0	0	0	0	0	0	0	0	0	0	0	0	0	0	0	0	0	0	0	0	0	2021-10-04T00:00:00+00:00	5	2	55	32	No	No	0	0	No	No	No	No	0	No	No
[]		2501	29	Recovered	2	10/4/2021	0	2	2	2	2	2	0	0	0	0	0	0	0	0	0	0	0	0	0	0	0	0	0	0	0	0	0	2021-10-04T00:00:00+00:00	5	3	70	1	Yes	No	0	1	No	Yes	No	No	0	No	No
[]		2534	29	Recovered	2	10/5/2021	0	2	2	2	2	2	0	0	0	0	0	0	0	0	0	0	0	0	0	0	0	0	0	0	0	0	0	2021-10-05T00:00:00+00:00	5	3	54	0	No	No	0	0	No	No	No	No	0	No	No
[]		2540	29	Recovered	2	10/4/2021	0	2	2	2	2	2	0	0	0	0	0	0	0	0	0	0	0	0	0	0	0	0	0	0	0	0	0	2021-10-04T00:00:00+00:00	5	1	53		No	No	0	0	No	No	No	No	0	No	No
[]		2572	29	Recovered	2	10/6/2021	0	2	2	2	2	2	0	0	0	0	0	0	0	0	0	0	0	0	0	0	0	0	0	0	0	0	0	2021-10-06T00:00:00+00:00	5	2	68	0	No	No	0	0	No	No	No	No	0	No	No
[]		2609	29	Recovered	2	10/8/2021	0	2	2	2	2	2	0	0	0	0	0	0	0	0	0	0	0	0	0	0	0	0	0	0	0	0	0	2021-10-08T00:00:00+00:00	5	2	52	30	No	No	0	0	No	No	No	No	0	No	No
[]		2625	29	Recovered	2	10/8/2021	0	2	2	2	2	2	0	0	0	0	0	0	0	0	0	0	0	0	0	0	0	0	0	0	0	0	0	2021-10-08T00:00:00+00:00	5	5	45	27	No	No	0	0	No	No	No	No	0	No	No
[]		2697	29	Recovered	2	10/10/2021	0	2	2	2	2	2	0	0	0	0	0	0	0	0	0	0	0	0	0	0	0	0	0	0	0	0	0	2021-10-10T00:00:00+00:00	5	5	57		No	No	0	0	No	No	No	No	0	No	No
[]		2707	29	Recovered	2	10/10/2021	0	2	2	2	2	2	0	0	0	0	0	0	0	0	0	0	0	0	0	0	0	0	0	0	0	0	0	2021-10-10T00:00:00+00:00	5	0	60	0	No	No	0	0	No	No	No	No	0	No	No
[]		2832	29	Unrecovered	1	10/19/2021	0	2	2	2	2	2	0	0	0	0	0	0	3	0	0	0	0	0	0	0	0	0	0	0	0	0	2	2021-10-19T00:00:00+00:00	5	2	76		No	No	0	0	No	No	No	No	0	Yes	No
[]		2868	29	Recovered	2	10/21/2021	0	2	2	2	2	2	0	0	0	0	0	0	0	0	0	0	0	0	0	0	0	0	0	0	0	0	0	2021-10-21T00:00:00+00:00	5	5	75	0	No	No	0	1	No	No	No	No	0	No	No
[]		2892	29	Recovered	2	10/21/2021	0	2	2	2	2	2	0	0	0	0	0	0	0	0	0	0	0	0	0	0	0	0	0	0	0	0	0	2021-10-21T00:00:00+00:00	5	3	58		No	No	0	0	No	No	No	No	0	No	No
[]		2898	29	Recovered	2	10/21/2021	0	2	2	2	2	2	0	0	0	0	0	0	0	0	0	0	0	0	0	0	0	0	0	0	0	0	0	2021-10-21T00:00:00+00:00	5	0	54		No	No	0	0	No	No	Yes	No	0	No	No
[]		2935	29	Recovered	2	10/22/2021	0	2	2	2	2	2	0	0	0	0	0	0	0	0	0	0	0	0	0	0	0	0	0	0	0	0	0	2021-10-22T00:00:00+00:00	5	5	85	0	No	No	0	1	No	No	No	No	0	No	No
[]		3000	29	Recovered	2	10/26/2021	0	2	2	2	2	2	0	0	0	0	0	0	0	0	0	0	0	0	0	0	0	0	0	0	0	0	0	2021-10-26T00:00:00+00:00	5	2	78		Yes	No	0	1	No	No	No	No	0	No	No
[]		3052	29	Recovered	2	10/28/2021	0	2	2	2	2	2	0	0	0	0	0	0	0	0	0	0	0	0	0	0	0	0	0	0	0	0	0	2021-10-28T00:00:00+00:00	5	3	59	31	No	No	0	0	No	No	No	No	0	No	No
[]		3065	29	Unrecovered	1	10/28/2021	0	2	2	2	2	2	0	0	0	0	0	0	3	0	0	0	0	0	0	0	0	0	0	0	0	0	0	2021-10-28T00:00:00+00:00	5	3	56		No	No	0	1	No	No	No	No	0	Yes	No
[]		3104	29	Unrecovered	1	10/31/2021	0	2	2	2	2	2	0	0	0	0	0	0	0	0	0	0	0	0	0	0	0	0	0	0	0	0	2	2021-10-31T00:00:00+00:00	5	1	60		No	No	0	0	No	No	No	No	0	No	No
[]		3109	29	Recovered	2	10/31/2021	0	2	2	2	2	2	0	0	0	0	0	0	0	0	0	0	0	0	0	0	0	0	0	0	0	0	0	2021-10-31T00:00:00+00:00	4	9	40		No	No	0	1	No	No	No	No	0	No	No
[]		3135	29	Recovered	2	11/16/2021	0	2	2	2	2	2	0	0	0	0	0	0	0	0	0	0	0	0	0	0	0	0	0	0	0	0	0	2021-11-16T00:00:00+00:00	5	2	90		No	No	0	1	No	No	No	No	0	No	No
[]		3168	29	Recovered	2	11/17/2021	0	2	2	2	2	2	0	0	0	0	0	0	0	0	0	0	0	0	0	0	0	0	0	0	0	0	0	2021-11-17T00:00:00+00:00	5	3	65		No	No	0	1	No	No	No	No	0	No	No
[]		3252	29	Recovered	2	11/19/2021	0	2	2	2	2	2	0	0	0	0	0	0	0	0	0	0	0	0	0	0	0	0	0	0	0	0	0	2021-11-19T00:00:00+00:00	5	0	55		No	No	0	0	No	No	No	No	0	No	No
[]		3375	29	Recovered	2	11/23/2021	0	2	2	2	2	2	0	0	0	0	0	0	0	0	0	0	0	0	0	0	0	0	0	0	0	0	0	2021-11-23T00:00:00+00:00	5	0	55		No	No	0	0	No	No	No	No	0	No	No
[]		3418	29	Recovered	2	11/25/2021	0	2	2	2	2	2	0	0	0	0	0	0	0	0	0	0	0	0	0	0	0	0	0	0	0	0	0	2021-11-25T00:00:00+00:00	5	2	52	28	No	No	0	0	No	No	No	No	0	No	No
[]		3452	29	Recovered	2	11/26/2021	0	2	2	2	2	2	0	0	0	0	0	0	0	0	0	0	0	0	0	0	0	0	0	0	0	0	0	2021-11-26T00:00:00+00:00	5	2	64	30	No	No	0	0	No	No	No	No	0	No	No
[]		3471	29	Recovered	2	11/26/2021	0	2	2	2	2	2	0	0	0	0	0	0	0	0	0	0	0	0	0	0	0	0	0	0	0	0	0	2021-11-26T00:00:00+00:00	5	2	65		No	No	0	0	No	No	No	No	0	No	No
[]		3489	29	Unrecovered	1	11/28/2021	0	2	2	2	2	2	0	0	0	0	0	0	0	0	0	0	0	0	0	0	0	0	0	0	0	0	0	2021-11-28T00:00:00+00:00	5	0	47	28	No	No	0	0	No	No	No	No	0	No	No
[]		3862	29	Recovered	2	12/20/2021	0	2	2	2	2	2	0	0	0	0	0	0	0	0	0	0	0	0	0	0	0	0	0	0	0	0	0	2021-12-20T00:00:00+00:00	4	8	48		No	No	0	0	No	No	No	No	0	No	No
[]		3958	29	Recovered	2	12/28/2021	0	2	2	2	2	2	0	0	0	0	0	0	0	0	0	0	0	0	0	0	0	0	0	0	0	0	0	2021-12-28T00:00:00+00:00	5	0	55		No	No	0	1	No	No	No	No	0	No	No
[]		3997	29	Recovered	2	1/5/2022	0	2	2	2	2	2	0	0	0	0	0	0	0	0	0	0	0	0	0	0	0	0	0	0	0	0	0	2022-01-05T00:00:00+00:00	5	3	63		No	No	0	0	No	No	No	No	0	No	No
[]		4028	29	Recovered	2	1/7/2022	0	2	2	2	2	2	0	0	0	0	0	0	0	0	0	0	0	0	0	0	0	0	0	0	0	0	0	2022-01-07T00:00:00+00:00	5	0	49	0	No	No	0	0	No	No	No	No	0	No	No
[]		4063	29	Recovered	2	1/11/2022	0	2	2	2	2	2	0	0	0	0	0	0	0	0	0	0	0	0	0	0	0	0	0	0	0	0	0	2022-01-11T00:00:00+00:00	5	2	55		No	No	0	1	No	No	No	No	0	No	No
[]		4081	29	Recovered	2	1/12/2022	0	2	2	2	2	2	0	0	0	0	0	0	0	0	0	0	0	0	0	0	0	0	0	0	0	0	0	2022-01-12T00:00:00+00:00	5	0	63		No	No	0	0	No	No	No	No	0	No	No
[]		4156	29	Recovered	2	1/18/2022	0	2	2	2	2	2	0	0	0	0	0	0	0	0	0	0	0	0	0	0	0	0	0	0	0	0	0	2022-01-18T00:00:00+00:00	4	11	85	0	No	No	0	1	No	No	No	No	0	No	No
[]		4183	29	Recovered	2	1/20/2022	0	2	2	2	2	2	0	0	0	0	0	0	0	0	0	0	0	0	0	0	0	0	0	0	0	0	0	2022-01-20T00:00:00+00:00	5	4	55		No	No	0	2	No	No	No	No	0	No	No
[]		4218	29	Recovered	2	1/23/2022	0	2	2	2	2	2	0	0	0	0	0	0	0	0	0	0	0	0	0	0	0	0	0	0	0	0	0	2022-01-23T00:00:00+00:00	5	0	68		No	No	0	0	No	No	No	No	0	Yes	No
[]		4292	29	Recovered	2	1/31/2022	0	2	2	2	2	2	0	0	0	0	0	0	0	0	0	0	0	0	0	0	0	0	0	0	0	0	0	2022-01-31T00:00:00+00:00	5	1	55	0	No	No	0	0	No	No	No	No	0	No	No
[]		29	30	Recovered	2	3/26/2021	0	2	2	2	2	2	0	0	0	0	0	0	0	0	0	0	0	0	0	0	0	0	0	0	0	0	0	2021-03-26T05:28:54.133955+00:00	5	2	52					1	No	No	No	No	0	No	No
[]		48	30	Recovered	2	3/26/2021	0	2	2	2	2	2	0	0	0	0	0	0	0	0	0	0	0	0	0	0	0	0	0	0	0	0	0	2021-03-26T05:53:41.391603+00:00	5	1	63					1	No	No	No	No	0	No	Yes
[]		52	30	Recovered	2	3/26/2021	0	2	2	2	2	2	0	0	0	0	0	0	0	0	0	0	0	0	0	0	0	0	0	0	0	0	0	2021-03-26T05:59:41.719408+00:00	5	2	55					1	No	No	No	No	0	No	Yes
[]		90	30	Recovered	2	3/26/2021	0	2	2	2	2	2	0	0	0	0	0	0	0	0	0	0	0	0	0	0	0	0	0	0	0	0	0	2021-03-26T06:51:41.315758+00:00	5	0	45					0	No	No	No	No	0	No	No
[]		91	30	Recovered	2	3/26/2021	0	2	2	2	2	2	0	0	0	0	0	0	0	0	0	0	0	0	0	0	0	0	0	0	0	0	0	2021-03-26T06:51:17.321391+00:00	5	3	70					3	No	No	No	Yes	0	No	No
[]		136	30	Recovered	2	3/26/2021	0	2	2	2	2	2	0	0	0	0	0	0	0	0	0	0	0	0	0	0	0	0	0	0	0	0	0	2021-03-26T08:13:02.128051+00:00	5	5	65					0	No	No	No	No	0	No	No
[]		162	30	Recovered	2	3/26/2021	0	2	2	2	2	2	0	0	0	0	0	0	0	0	0	0	0	0	0	0	0	0	0	0	0	0	0	2021-03-26T08:57:51.292439+00:00	5	5	65					1	No	No	No	Yes	0	No	No
[]		177	30	Recovered	2	3/26/2021	0	2	2	2	2	2	0	0	0	0	0	0	0	0	0	0	0	0	0	0	0	0	0	0	0	0	0	2021-03-26T09:29:56.560186+00:00	5	0	40					2	No	No	No	No	0	No	No
[]		194	30	Recovered	2	3/26/2021	0	2	2	2	2	2	0	0	0	0	0	0	0	0	0	0	0	0	0	0	0	0	0	0	0	0	0	2021-03-26T09:50:04.840959+00:00	5	0	69					1	No	No	No	No	1	No	No
[]		240	30	Recovered	2	4/8/2021	0	2	2	2	2	2	0	0	0	0	0	0	0	0	0	0	0	0	0	0	0	0	0	0	0	0	0	2021-04-08T10:21:57.367659+00:00	5	4	57					1	No	No	No	No	0	No	No
[]		243	30	Unrecovered	1	4/8/2021	0	2	2	2	2	2	0	0	0	0	0	0	0	0	3	0	0	0	0	0	0	0	0	0	0	0	0	2021-04-08T10:30:35.467873+00:00	4	10	63					1	No	No	No	No	0	No	No
[]		276	30	Recovered	2	4/11/2021	0	2	2	2	2	2	0	0	0	0	0	0	4	0	0	4	0	4	0	0	0	0	0	0	0	0	0	2021-04-11T07:11:02.899258+00:00	5	2	54					0	No	No	No	No	0	No	No
[]		297	30	Recovered	2	4/11/2021	0	2	2	2	2	2	0	0	0	0	0	0	0	0	0	0	0	0	0	0	0	0	0	0	0	0	0	2021-04-11T09:21:42.326127+00:00	5	1	50					1	No	No	No	No	0	No	No
[]		321	30	Recovered	2	4/11/2021	0	2	2	2	2	2	0	0	0	0	0	0	0	0	0	0	0	0	0	0	0	0	0	0	0	0	0	2021-04-11T10:42:49.664304+00:00	5	2	60					1	No	No	No	No	0	No	No
[]		333	30	Unrecovered	1	4/11/2021	2	2	2	2	2	2	0	0	4	0	0	2	4	0	0	0	3	0	2	0	2	0	0	0	0	4	0	2021-04-11T10:59:38.812340+00:00	5	0	62					2	No	No	No	No	1	No	No
[]		367	30	Recovered	2	4/12/2021	0	2	2	2	2	2	0	0	0	0	0	0	0	0	0	0	0	0	0	0	0	0	0	0	0	0	0	2021-04-12T08:12:12.600844+00:00	5	0	70					0	No	No	No	No	0	No	No
[]		384	30	Recovered	2	4/12/2021	0	2	2	2	2	2	0	0	0	0	0	0	0	0	0	0	0	0	0	0	0	0	0	0	0	0	0	2021-04-12T09:47:01.235576+00:00	5	4	62					2	No	No	No	No	0	Yes	No
[]		448	30	Recovered	2	4/13/2021	0	2	2	2	2	2	0	0	0	0	0	0	0	0	0	0	0	0	0	0	0	0	0	0	0	0	0	2021-04-13T10:54:05.556816+00:00	5	3	70					1	No	No	Yes	No	0	No	No
[]		461	30	Recovered	2	4/16/2021	0	2	2	2	2	2	0	0	0	0	0	0	0	0	0	0	0	0	0	0	0	0	0	0	0	0	0	2021-04-16T14:46:03.701407+00:00	5	0	70					2	No	No	Yes	No	0	No	No
[]		467	30	Recovered	2	4/16/2021	0	2	2	2	2	2	0	0	0	0	0	0	0	0	0	0	0	0	0	0	0	0	0	0	0	0	0	2021-04-16T15:14:04.594114+00:00	5	4	61					2	No	No	No	No	0	No	No
[]		471	30	Unrecovered	1	4/18/2021	0	2	2	2	2	2	0	0	0	0	0	0	0	3	0	0	0	0	0	0	0	0	0	0	0	0	0	2021-04-18T03:48:21.983209+00:00	5	0	44					0	No	No	No	No	0	No	No
[]		481	30	Recovered	2	4/18/2021	0	2	2	2	2	2	0	0	0	0	0	0	0	0	0	0	0	0	0	0	0	0	0	0	0	0	0	2021-04-18T04:25:12.592207+00:00	5	1	62					2	No	No	No	No	0	No	No
[]		489	30	Recovered	2	4/18/2021	0	2	2	2	2	2	0	0	0	0	0	0	0	0	0	0	0	0	0	0	0	0	0	0	0	0	0	2021-04-18T05:10:43.552412+00:00	5	1	68					1	No	No	Yes	No	0	No	No
[]		508	30	Recovered	2	4/19/2021	0	2	2	2	2	2	0	0	0	0	0	0	0	0	0	0	0	0	0	0	0	0	0	0	0	0	0	2021-04-19T09:35:16.367350+00:00	5	3	65					0	No	No	No	No	0	No	No
[]		522	30	Recovered	2	4/19/2021	0	2	2	2	2	2	0	0	0	0	0	0	0	0	0	0	0	0	0	0	0	0	0	0	0	0	0	2021-04-19T11:09:53.629343+00:00	4	10	51					0	No	No	No	No	0	No	No
[]		533	30	Recovered	2	4/20/2021	0	2	2	2	2	2	0	0	0	0	0	0	0	0	0	0	0	0	0	0	0	0	0	0	0	0	0	2021-04-20T06:43:46.902173+00:00	4	10	56					1	No	No	Yes	No	1	No	No
[]		557	30	Recovered	2	4/21/2021	0	2	2	2	2	2	0	0	0	0	0	0	0	0	0	0	0	0	0	0	0	0	0	0	0	0	0	2021-04-21T06:52:11.298478+00:00	4	11	48					1	No	No	No	No	0	Yes	No
[]		575	30	Recovered	2	4/21/2021	0	2	2	2	2	2	0	0	0	0	0	0	0	0	0	0	0	0	0	0	0	0	0	0	0	0	0	2021-04-21T10:32:11.890440+00:00	5	2	58					1	No	No	Yes	No	0	No	No
[]		631	30	Recovered	2	4/23/2021	0	2	2	2	2	2	0	0	0	0	0	0	0	0	0	0	0	0	0	0	0	0	0	0	0	0	0	2021-04-23T09:28:08.332887+00:00	5	3	70					2	No	No	No	No	0	No	No
[]		694	30	Unrecovered	1	5/6/2021	0	2	2	2	2	2	0	0	0	0	0	1	0	0	0	0	0	0	0	0	0	0	0	0	0	0	0	2021-05-06T08:40:03.222313+00:00	4	8	85					1	No	No	No	No	0	No	No
[]		697	30	Recovered	2	5/6/2021	0	2	2	2	2	2	0	0	0	0	0	0	0	0	0	0	0	0	0	0	0	0	0	0	0	0	0	2021-05-06T08:52:21.141964+00:00	5	2	68					2	No	No	No	No	0	No	No
[]		726	30	Unrecovered	1	5/9/2021	0	2	2	2	2	2	0	0	0	0	0	0	3	0	0	0	0	0	0	0	0	0	0	0	0	0	0	2021-05-09T08:49:57.424181+00:00	5	4	57					1	No	No	No	No	0	No	No
[]		729	30	Recovered	2	5/9/2021	0	2	2	2	2	2	0	0	0	0	0	0	0	0	0	0	0	0	0	0	0	0	0	0	0	0	0	2021-05-09T08:56:46.856655+00:00	5	0	55					0	No	No	No	No	0	Yes	No
[]		756	30	Recovered	2	5/10/2021	0	2	2	2	2	2	0	0	0	0	0	0	0	0	0	0	0	0	0	0	0	0	0	0	0	0	0	2021-05-10T06:14:34.117391+00:00	5	1	54					1	No	No	No	No	0	No	No
[]		785	30	Recovered	2	5/10/2021	0	2	2	2	2	2	0	0	0	0	0	0	0	0	0	0	0	0	0	0	0	0	0	0	0	0	0	2021-05-10T10:05:52.766018+00:00	5	3	63					1	No	No	No	No	0	No	No
[]		806	30	Unrecovered	1	5/11/2021	0	2	2	2	2	2	0	3	0	0	0	0	0	0	0	0	0	0	0	0	0	0	0	0	0	0	0	2021-05-11T06:45:40.926560+00:00	4	11	50	27	No	No	0	2	No	No	No	No	0	No	No
[]		868	30	Recovered	2	5/12/2021	0	2	2	2	2	2	0	2	0	0	0	0	2	0	0	0	0	0	0	0	0	0	0	0	0	0	0	2021-05-12T10:51:18.987205+00:00	5	3	60		No	No	0	1	No	No	No	No	0	Yes	No
[]		869	30	Recovered	2	5/12/2021	0	2	2	2	2	2	0	0	0	0	0	0	0	0	0	0	0	0	0	0	0	0	0	0	0	0	0	2021-05-12T10:56:40.156432+00:00	5	0	55		No	No	0	2	No	No	No	No	0	No	No
[]		874	30	Unrecovered	1	5/13/2021	3	2	2	2	2	2	0	2	0	0	0	0	0	0	2	0	0	0	0	0	0	0	0	0	0	0	0	2021-05-13T07:30:43.140819+00:00	4	9	60		No	No	0	2	No	No	No	No	0	No	Yes
[]		878	30	Unrecovered	1	5/13/2021	0	2	2	2	2	2	0	0	0	3	0	0	1	0	0	0	0	0	0	0	0	0	0	0	0	0	0	2021-05-13T07:48:51.968016+00:00	5	5	66	34	No	No	0	2	No	No	Yes	No	0	Yes	No
[]		880	30	Recovered	2	5/13/2021	0	2	2	2	2	2	0	0	0	0	0	0	0	0	0	0	0	0	0	0	0	0	0	0	0	0	0	2021-05-13T07:53:52.126523+00:00	5	0	80		No	No	0	2	No	No	No	No	0	No	No
[]		935	30	Recovered	2	5/16/2021	0	2	2	2	2	2	0	0	0	0	0	0	0	0	0	0	0	0	0	0	0	0	0	0	0	0	0	2021-05-16T07:46:23.757858+00:00	4	10	47	30	No	No	0	1	No	No	No	No	0	No	No
[]		941	30	Unrecovered	1	5/16/2021	0	2	2	2	2	2	0	3	0	0	0	0	0	0	0	0	0	0	0	0	0	0	0	0	0	0	3	2021-05-16T09:38:36.925788+00:00	5	5	71		No	No	0	1	No	No	No	No	0	No	No
[]		1099	30	Recovered	2	5/27/2021	0	2	2	2	2	2	0	0	0	0	0	0	3	0	0	0	0	0	0	0	0	0	0	0	0	0	0	2021-05-27T10:37:26.824137+00:00	5	2	77	36	No	No	0	2	No	No	No	No	0	No	No
[]		1159	30	Recovered	2	6/1/2021	0	2	2	2	2	2	0	0	0	0	0	0	0	0	0	0	0	0	0	0	0	0	0	0	0	0	0	2021-06-01T10:44:46.764024+00:00	5	4	58		No	No	0	1	No	No	No	No	0	No	No
[]		1208	30	Recovered	2	6/3/2021	0	2	2	2	2	2	0	0	0	0	0	0	0	0	0	0	0	0	0	0	0	0	0	0	0	0	0	2021-06-03T10:55:48.971607+00:00	5	0	65		No	No	0	3	No	No	No	No	0	No	No
[]		1299	30	Recovered	2	6/8/2021	0	2	2	2	2	2	0	0	0	0	0	0	0	0	0	0	0	0	0	0	0	0	0	0	0	0	0	2021-06-08T10:22:39.996172+00:00	4	9	55		No	No	0	1	No	No	No	No	0	No	No
[]		1313	30	Recovered	2	6/10/2021	0	2	2	2	2	2	0	0	0	0	0	0	0	0	0	0	0	0	0	0	0	0	0	0	0	0	0	2021-06-10T08:17:54.852294+00:00	5	2	48	0	No	No	1	1	No	No	No	No	0	No	No
[]		1387	30	Recovered	2	7/16/2021	0	2	2	2	2	2	0	0	0	0	0	0	0	0	0	0	0	0	0	0	0	0	0	0	0	0	0	2021-07-16T08:06:32.321473+00:00	5	1	60	38	No	No	0	1	No	No	No	No	0	No	No
[]		1428	30	Recovered	2	8/2/2021	0	2	2	2	2	2	0	0	0	0	0	0	0	0	0	0	0	0	0	0	0	0	0	0	0	0	0	2021-08-02T11:02:44.273269+00:00	5	2	65		No	No	0	1	No	No	No	No	0	No	No
[]		1452	30	Unrecovered	1	8/3/2021	0	2	2	2	2	2	0	0	0	0	0	0	2	0	0	0	0	4	0	0	0	0	0	0	0	0	0	2021-08-03T11:05:55.190582+00:00	4	10	49		No	No	0	2	No	No	No	No	0	No	No
[]		1497	30	Recovered	2	8/15/2021	0	2	2	2	2	2	0	0	0	0	0	0	0	0	0	0	0	0	0	0	0	0	0	0	0	0	0	2021-08-15T10:27:05.264048+00:00	5	0	60	30	No	No	1	2	No	No	No	No	0	No	No
[]		1546	30	Unrecovered	1	8/23/2021	0	2	2	2	2	2	0	0	0	0	0	0	0	0	0	0	0	0	0	2	2	0	0	0	0	0	0	2021-08-23T00:00:00+00:00	4	11	50		No	No	0	0	No	No	No	No	0	Yes	No
[]		1554	30	Recovered	2	8/29/2021	0	2	2	2	2	2	0	0	0	0	0	0	0	0	0	0	0	0	0	0	0	0	0	0	0	0	0	2021-08-29T00:00:00+00:00	5	2	54	28	No	No	0	0	No	No	No	No	0	No	No
[]		1601	30	Recovered	2	9/2/2021	0	2	2	2	2	2	0	0	0	0	0	0	0	0	0	0	0	0	0	0	0	0	0	0	0	0	0	2021-09-02T00:00:00+00:00	5	0	51	30	No	No	0	0	No	No	No	No	0	No	No
[]		1606	30	Recovered	2	9/2/2021	0	2	2	2	2	2	0	0	0	0	0	0	0	0	0	0	0	0	0	0	0	0	0	0	0	0	0	2021-09-02T00:00:00+00:00	5	1	68		Yes	Yes	1	1	No	No	No	No	0	No	No
[]		1673	30	Recovered	2	9/5/2021	0	2	2	2	2	2	0	0	0	0	0	0	0	0	0	0	0	0	0	0	0	0	0	0	0	0	0	2021-09-05T00:00:00+00:00	5	3	63	32	No	No	0	0	No	No	Yes	No	0	No	No
[]		1699	30	Recovered	2	9/6/2021	0	2	2	2	2	2	0	0	0	0	0	0	0	0	0	0	0	0	0	0	0	0	0	0	0	0	0	2021-09-06T00:00:00+00:00	4	7	55	29	No	No	0	0	No	No	No	No	0	No	Yes
[]		1751	30	Recovered	2	9/7/2021	0	2	2	2	2	2	0	0	0	0	0	0	0	0	0	0	0	0	0	0	0	0	0	0	0	0	0	2021-09-07T00:00:00+00:00	5	0	49	27	No	No	0	1	No	No	No	No	0	No	No
[]		1774	30	Unrecovered	1	9/8/2021	0	2	2	2	2	2	1	0	0	0	1	0	1	0	0	0	0	0	0	2	0	3	0	0	0	0	0	2021-09-08T00:00:00+00:00	5	4	61		No	No	0	1	No	No	No	No	0	Yes	No
[]		1783	30	Recovered	2	9/10/2021	0	2	2	2	2	2	0	0	0	0	0	0	0	0	0	0	0	0	0	0	0	0	0	0	0	0	0	2021-09-10T00:00:00+00:00	5	0	52		No	No	0	0	No	No	No	No	0	No	No
[]		1808	30	Recovered	2	9/10/2021	0	2	2	2	2	2	0	0	0	0	0	0	0	0	0	0	0	0	0	0	0	0	0	0	0	0	0	2021-09-10T00:00:00+00:00	5	0	70		No	No	0	1	No	No	No	No	0	No	No
[]		1861	30	Recovered	2	9/13/2021	0	2	2	2	2	2	0	0	0	0	0	0	0	0	0	0	0	0	0	0	0	0	0	0	0	0	0	2021-09-13T00:00:00+00:00	4	9	66	0	No	No	0	0	No	No	No	No	0	No	No
[]		1871	30	Recovered	2	9/13/2021	0	2	2	2	2	2	0	0	0	0	0	0	0	0	0	0	0	0	0	0	0	0	0	0	0	0	0	2021-09-13T00:00:00+00:00	5	3	69		No	No	0	1	No	No	No	No	0	No	No
[]		1905	30	Unrecovered	1	9/14/2021	0	2	2	2	2	2	0	0	0	0	0	0	2	0	0	0	0	0	0	0	0	0	0	0	0	0	0	2021-09-14T00:00:00+00:00	5	4	52	30	No	No	0	0	No	No	No	No	0	No	Yes
[]		1924	30	Recovered	2	9/14/2021	0	2	2	2	2	2	0	0	0	0	0	0	0	0	0	0	0	0	0	0	0	0	0	0	0	0	0	2021-09-14T00:00:00+00:00	5	0	55	0	No	No	0	0	No	No	No	No	0	No	No
[]		1928	30	Recovered	2	9/14/2021	0	2	2	2	2	2	0	0	0	0	0	0	0	0	0	0	0	0	0	0	0	0	0	0	0	0	0	2021-09-14T00:00:00+00:00	5	1	67	0	No	Yes	1	1	No	No	No	No	0	Yes	No
[]		1951	30	Recovered	2	9/15/2021	0	2	2	2	2	2	0	0	0	0	0	0	0	0	0	0	0	0	0	0	0	0	0	0	0	0	0	2021-09-15T00:00:00+00:00	5	0	75	0	No	No	0	2	No	No	Yes	No	0	No	No
[]		1956	30	Recovered	2	9/15/2021	0	2	2	2	2	2	0	0	0	0	0	0	0	0	0	0	0	0	0	0	0	0	0	0	0	0	0	2021-09-15T00:00:00+00:00	5	5	58	0	No	No	0	1	No	No	No	No	0	No	No
[]		2016	30	Recovered	2	9/17/2021	0	2	2	2	2	2	0	0	0	0	0	0	0	0	0	0	0	0	0	0	0	0	0	0	0	0	0	2021-09-17T00:00:00+00:00	5	3	62	38	No	No	0	2	No	No	No	No	0	No	No
[]		2029	30	Recovered	2	9/17/2021	0	2	2	2	2	2	0	0	0	0	0	0	0	0	0	0	0	0	0	0	0	0	0	0	0	0	0	2021-09-17T00:00:00+00:00	5	2	65	0	No	No	0	1	No	No	No	No	0	No	No
[]		2050	30	Recovered	2	9/19/2021	0	2	2	2	2	2	0	0	0	0	0	0	0	0	0	0	0	0	0	0	0	0	0	0	0	0	0	2021-09-19T00:00:00+00:00	5	3	70	30	No	No	0	1	No	No	No	No	0	No	No
[]		2072	30	Recovered	2	9/19/2021	0	2	2	2	2	2	0	0	0	0	0	0	0	0	0	0	0	0	0	0	0	0	0	0	0	0	0	2021-09-19T00:00:00+00:00	5	4	45		No	No	0	1	No	No	No	No	0	No	No
[]		2133	30	Recovered	2	9/21/2021	0	2	2	2	2	2	0	0	0	0	0	0	0	0	0	0	0	0	0	0	0	0	0	0	0	0	0	2021-09-21T00:00:00+00:00	4	9	57		No	No	0	1	No	No	No	No	0	No	No
[]		2139	30	Recovered	2	9/21/2021	0	2	2	2	2	2	0	0	0	0	0	0	0	0	0	0	0	0	0	0	0	0	0	0	0	0	0	2021-09-21T00:00:00+00:00	5	2	60	0	No	No	0	1	No	No	No	No	0	No	No
[]		2198	30	Unrecovered	1	9/22/2021	0	2	2	2	2	2	0	1	0	0	0	0	1	0	0	0	0	0	0	1	0	0	0	0	0	0	0	2021-09-22T00:00:00+00:00	4	11	52	30	No	No	0	0	No	No	No	No	0	No	No
[]		2284	30	Recovered	2	9/26/2021	0	2	2	2	2	2	0	0	0	0	0	0	0	0	0	0	0	0	0	0	0	0	0	0	0	0	0	2021-09-26T00:00:00+00:00	5	4	53	0	No	No	0	0	No	No	No	No	0	No	No
[]		2288	30	Recovered	2	9/26/2021	0	2	2	2	2	2	0	0	0	0	0	0	0	0	0	0	0	0	0	0	0	0	0	0	0	0	0	2021-09-26T00:00:00+00:00	5	1	62		No	No	0	0	No	No	No	No	0	No	No
[]		2306	30	Recovered	2	9/27/2021	0	2	2	2	2	2	0	0	0	0	0	0	0	0	0	0	0	0	0	0	0	0	0	0	0	0	0	2021-09-27T00:00:00+00:00	5	5	54	28	No	No	0	3	No	No	No	No	0	No	No
[]		2307	30	Recovered	2	9/27/2021	0	2	2	2	2	2	0	0	0	0	0	0	0	0	0	0	0	0	0	0	0	0	0	0	0	0	0	2021-09-27T00:00:00+00:00	5	0	70	38	No	No	0	2	No	No	No	No	0	No	No
[]		2311	30	Recovered	2	9/27/2021	0	2	2	2	2	2	0	0	0	0	0	0	0	0	0	0	0	0	0	2	0	0	0	0	0	0	0	2021-09-27T00:00:00+00:00	5	4	51	28	No	No	0	0	No	No	No	No	0	No	No
[]		2320	30	Recovered	2	9/27/2021	0	2	2	2	2	2	0	0	0	0	0	0	0	0	0	0	0	0	0	0	0	0	0	0	0	0	0	2021-09-27T00:00:00+00:00	5	0	61		Yes	No	0	0	No	No	No	No	0	No	No
[]		2342	30	Recovered	2	9/28/2021	0	2	2	2	2	2	0	0	0	0	0	0	0	0	0	0	0	0	0	0	0	0	0	0	0	0	0	2021-09-28T00:00:00+00:00	5	2	62		No	No	0	1	No	No	No	No	0	No	No
[]		2351	30	Recovered	2	9/28/2021	0	2	2	2	2	2	0	0	0	0	0	0	0	0	0	0	0	0	0	0	0	0	0	0	0	0	0	2021-09-28T00:00:00+00:00	5	3	55		No	No	0	0	No	No	No	No	0	No	No
[]		2354	30	Recovered	2	9/28/2021	0	2	2	2	2	2	0	0	0	0	0	0	0	0	0	0	0	0	0	0	0	0	0	0	0	0	0	2021-09-28T00:00:00+00:00	5	3	75		No	No	0	1	No	No	No	No	0	No	No
[]		2383	30	Recovered	2	9/29/2021	0	2	2	2	2	2	0	0	0	0	0	0	0	0	0	0	0	0	0	0	0	0	0	0	0	0	0	2021-09-29T00:00:00+00:00	5	4	65		No	No	0	1	No	No	No	No	0	No	No
[]		2423	30	Recovered	2	9/30/2021	0	2	2	2	2	2	0	0	0	0	0	0	0	0	0	0	0	0	0	0	0	0	0	0	0	0	0	2021-09-30T00:00:00+00:00	5	3	52	30	No	No	0	1	No	No	No	No	0	No	No
[]		2426	30	Recovered	2	10/1/2021	0	2	2	2	2	2	0	0	0	0	0	0	0	0	0	0	0	0	0	0	0	0	0	0	0	0	0	2021-10-01T00:00:00+00:00	5	3	52		No	No	0	2	No	No	No	No	0	No	Yes
[]		2453	30	Unrecovered	1	10/1/2021	0	2	2	2	2	2	0	0	0	0	0	0	0	0	0	0	0	0	0	0	0	2	3	0	3	0	0	2021-10-01T00:00:00+00:00	5	0	55		No	No	0	2	No	No	No	No	0	No	No
[]		2464	30	Recovered	2	10/3/2021	0	2	2	2	2	2	0	0	0	0	0	0	2	0	0	0	0	0	0	0	0	0	0	0	0	0	4	2021-10-03T00:00:00+00:00	5	0	53	30	No	No	0	2	No	No	Yes	No	0	No	Yes
[]		2520	30	Recovered	2	10/5/2021	0	2	2	2	2	2	0	0	0	0	0	0	0	0	0	0	0	0	0	0	0	0	0	0	0	0	0	2021-10-05T00:00:00+00:00	5	5	56	28	No	No	0	2	No	No	No	No	0	No	No
[]		2580	30	Recovered	2	10/6/2021	0	2	2	2	2	2	0	0	0	4	0	0	0	0	0	0	0	0	0	0	0	0	0	0	0	0	0	2021-10-06T00:00:00+00:00	5	1	53		No	No	0	1	No	No	No	No	0	No	No
[]		2741	30	Recovered	2	10/11/2021	0	2	2	2	2	2	0	0	0	0	0	0	3	0	0	0	0	0	2	0	0	0	0	0	0	0	0	2021-10-11T00:00:00+00:00	5	4	70		No	No	0	1	No	No	No	No	0	No	No
[]		2766	30	Recovered	2	10/11/2021	0	2	2	2	2	2	0	0	0	0	0	0	0	0	0	0	0	0	0	0	0	0	0	0	0	0	0	2021-10-11T00:00:00+00:00	5	8	53		No	No	0	0	No	No	No	No	0	No	No
[]		2879	30	Recovered	2	10/21/2021	0	2	2	2	2	2	0	0	0	0	0	0	0	0	0	0	0	0	0	0	0	0	0	0	0	0	0	2021-10-21T00:00:00+00:00	5	0	73		No	No	1	1	No	No	No	No	0	No	No
[]		2887	30	Recovered	2	10/21/2021	0	2	2	2	2	2	0	0	0	0	0	0	0	0	0	0	0	0	0	0	0	0	0	0	0	0	0	2021-10-21T00:00:00+00:00	5	2	53	28	No	No	0	0	No	No	No	No	0	No	No
[]		2911	30	Unrecovered	1	10/21/2021	0	2	2	2	2	2	0	0	0	0	0	0	0	0	0	0	0	0	0	0	0	0	0	0	0	0	0	2021-10-21T00:00:00+00:00	5	0	53		No	No	0	0	No	No	No	No	0	No	No
[]		2919	30	Recovered	2	10/22/2021	0	2	2	2	2	2	0	0	0	0	0	0	0	0	0	0	0	0	0	0	0	0	0	0	0	0	0	2021-10-22T00:00:00+00:00	4	8	48	28	No	No	0	0	No	No	No	No	0	No	No
[]		2920	30	Recovered	2	10/22/2021	0	2	2	2	2	2	0	0	0	0	0	0	0	0	0	0	0	0	0	0	0	0	0	0	0	0	0	2021-10-22T00:00:00+00:00	5	2	60		No	No	0	0	No	No	No	No	0	No	No
[]		2986	30	Recovered	2	10/26/2021	0	2	2	2	2	2	0	0	0	0	0	0	0	0	0	0	0	0	0	0	0	0	0	0	0	0	0	2021-10-26T00:00:00+00:00	5	4	57		No	No	0	0	No	No	No	No	0	No	No
[]		3040	30	Recovered	2	10/28/2021	0	2	2	2	2	2	0	0	0	0	0	0	0	0	0	0	0	0	0	0	0	0	0	0	0	0	0	2021-10-28T00:00:00+00:00	5	3	60	30	No	No	0	1	No	No	No	No	0	No	No
[]		3051	30	Recovered	2	10/28/2021	0	2	2	2	2	2	0	0	0	0	0	0	0	0	0	0	0	0	0	0	0	0	0	0	0	0	0	2021-10-28T00:00:00+00:00	5	4	60		Yes	No	0	2	No	No	No	No	0	Yes	No
[]		3063	30	Recovered	2	10/28/2021	0	2	2	2	2	2	0	0	0	0	0	0	0	0	0	0	0	0	0	0	0	0	0	0	0	0	0	2021-10-28T00:00:00+00:00	5	3	54		No	No	0	1	No	No	No	No	0	No	No
[]		3084	30	Recovered	2	10/29/2021	0	2	2	2	2	2	0	0	0	0	0	0	0	0	0	0	0	0	0	0	0	0	0	0	0	0	0	2021-10-29T00:00:00+00:00	5	2	63		No	No	0	1	No	No	No	No	0	No	Yes
[]		3091	30	Recovered	2	10/29/2021	0	2	2	2	2	2	0	0	0	0	0	0	0	0	0	0	0	0	0	0	0	0	0	0	0	0	0	2021-10-29T00:00:00+00:00	5	0	55	31	No	No	0	3	No	No	No	No	0	No	No
[]		3099	30	Recovered	2	10/31/2021	0	2	2	2	2	2	0	0	0	0	0	0	0	0	0	0	0	0	0	0	0	0	0	0	0	0	0	2021-10-31T00:00:00+00:00	5	2	57	28	No	No	1	0	No	No	No	No	0	No	No
[]		3118	30	Recovered	2	10/31/2021	0	2	2	2	2	2	0	0	0	0	0	0	0	0	0	0	0	0	0	0	0	0	0	0	0	0	0	2021-10-31T00:00:00+00:00	5	0	60		No	No	0	1	No	No	No	No	0	No	No
[]		3192	30	Recovered	2	11/18/2021	0	2	2	2	2	2	0	0	0	0	0	0	0	0	0	0	0	0	0	0	0	0	0	0	0	0	0	2021-11-18T00:00:00+00:00	5	0	75	0	No	No	1	2	No	No	No	No	0	No	No
[]		3203	30	Recovered	2	11/18/2021	0	2	2	2	2	2	0	0	0	0	0	0	0	0	0	0	0	0	0	0	0	0	0	0	0	0	0	2021-11-18T00:00:00+00:00	5	2	66		No	No	0	0	No	Yes	Yes	No	0	No	No
[]		3247	30	Recovered	2	11/21/2021	0	2	2	2	2	2	0	0	0	0	0	0	0	0	0	0	0	0	0	0	0	0	0	0	0	0	0	2021-11-21T00:00:00+00:00	5	4	77		No	No	0	1	No	No	No	No	0	No	No
[]		3283	30	Recovered	2	11/21/2021	0	2	2	2	2	2	0	0	0	0	0	0	0	0	0	0	0	0	0	0	0	0	0	0	0	0	0	2021-11-21T00:00:00+00:00	5	5	73	33	No	No	0	2	No	No	No	No	0	No	No
[]		3284	30	Recovered	2	11/19/2021	0	2	2	2	2	2	0	0	0	0	0	0	0	0	0	0	0	0	0	0	0	0	0	0	0	0	0	2021-11-19T00:00:00+00:00	5	0	70	0	No	No	4	1	No	No	No	No	0	No	No
[]		3354	30	Recovered	2	11/22/2021	0	2	2	2	2	2	0	0	0	0	0	0	0	0	0	0	0	0	0	0	0	0	0	0	0	0	0	2021-11-22T00:00:00+00:00	5	2	45	0	No	No	0	0	No	No	No	No	0	No	No
[]		3358	30	Recovered	2	11/22/2021	0	2	2	2	2	2	0	0	0	0	0	0	0	0	0	0	0	0	0	0	0	0	0	0	0	0	0	2021-11-22T00:00:00+00:00	4	9	42	25	No	No	0	1	No	No	No	No	0	No	No
[]		3461	30	Recovered	2	11/26/2021	0	2	2	2	2	2	0	0	0	0	0	0	0	0	0	0	0	0	0	0	0	0	0	0	0	0	0	2021-11-26T00:00:00+00:00	5	0	55		Yes	No	0	1	No	No	No	No	0	No	No
[]		3488	30	Recovered	2	11/28/2021	0	2	2	2	2	2	0	0	0	0	0	0	0	0	0	0	0	0	0	0	0	0	0	0	0	0	0	2021-11-28T00:00:00+00:00	5	3	66		No	No	0	2	No	No	No	No	0	No	No
[]		3500	30	Recovered	2	11/28/2021	0	2	2	2	2	2	0	0	0	0	0	0	0	0	0	0	0	0	0	0	0	0	0	0	0	0	0	2021-11-28T00:00:00+00:00	5	1	65		Yes	No	0	2	No	No	No	No	0	No	No
[]		3502	30	Recovered	2	11/28/2021	0	2	2	2	2	2	0	0	0	0	0	0	0	0	0	0	0	0	0	0	0	0	0	0	0	0	0	2021-11-28T00:00:00+00:00	5	0	58		No	No	0	0	No	No	No	No	0	No	No
[]		3531	30	Recovered	2	11/29/2021	0	2	2	2	2	2	0	0	0	0	0	0	0	0	0	0	0	0	0	0	0	0	0	0	0	0	0	2021-11-29T00:00:00+00:00	4	11	68		No	No	0	1	No	No	No	No	0	No	No
[]		3560	30	Recovered	2	11/30/2021	0	2	2	2	2	2	0	0	0	0	0	0	0	0	0	0	0	0	0	0	0	0	0	0	0	0	0	2021-11-30T00:00:00+00:00	5	2	65		No	No	0	1	No	No	No	No	0	No	No
[]		3691	30	Recovered	2	12/9/2021	0	2	2	2	2	2	0	0	0	0	0	0	0	0	0	0	0	0	0	0	0	0	0	0	0	0	0	2021-12-09T00:00:00+00:00	5	2	61	0	No	No	0	1	No	No	No	No	0	No	No
[]		3697	30	Recovered	2	12/9/2021	0	2	2	2	2	2	0	0	0	0	0	0	0	0	0	0	0	0	0	0	0	0	0	0	0	0	0	2021-12-09T00:00:00+00:00	5	0	63	0	No	No	0	0	No	No	No	No	0	No	No
[]		3713	30	Recovered	2	12/10/2021	0	2	2	2	2	2	0	0	0	0	0	0	0	0	0	0	0	0	0	0	0	0	0	0	0	0	0	2021-12-10T00:00:00+00:00	5	0	50		Yes	No	0	2	No	No	No	No	0	Yes	No
[]		3723	30	Recovered	2	12/10/2021	0	2	2	2	2	2	0	0	0	0	0	0	0	0	0	0	0	0	0	0	0	0	0	0	0	0	0	2021-12-10T00:00:00+00:00	5	0	60		No	No	0	0	No	No	No	No	0	Yes	No
[]		3764	30	Recovered	2	12/13/2021	0	2	2	2	2	2	0	0	0	0	0	0	0	0	0	0	0	0	0	0	0	0	0	0	0	0	0	2021-12-13T00:00:00+00:00	5	3	60	0	No	No	0	0	No	No	No	No	0	No	No
[]		3782	30	Recovered	2	12/13/2021	0	2	2	2	2	2	0	0	0	0	0	0	0	0	0	0	0	0	0	0	0	0	0	0	0	0	0	2021-12-13T00:00:00+00:00	5	2	30		No	No	0	2	No	No	No	No	0	Yes	No
[]		3838	30	Recovered	2	12/19/2021	0	2	2	2	2	2	0	0	0	0	0	0	0	0	0	0	0	0	0	0	0	0	0	0	0	0	0	2021-12-19T00:00:00+00:00	5	3	60		No	No	0	0	No	No	No	No	0	No	No
[]		3881	30	Unrecovered	1	12/21/2021	0	2	2	2	2	2	0	3	0	0	0	0	3	0	0	0	0	0	0	0	0	0	0	0	0	0	0	2021-12-21T00:00:00+00:00	5	0	68		No	No	2	1	No	No	No	No	0	No	No
[]		3884	30	Recovered	2	12/21/2021	0	2	2	2	2	2	0	0	0	0	0	0	0	0	0	0	0	0	0	0	0	0	0	0	0	0	0	2021-12-21T00:00:00+00:00	5	3	60		No	No	0	0	No	No	No	No	0	No	No
[]		3902	30	Recovered	2	12/22/2021	0	2	2	2	2	2	0	0	0	0	0	0	0	0	0	0	0	0	0	0	0	0	0	0	0	0	0	2021-12-22T00:00:00+00:00	5	1	66		No	No	0	0	No	No	No	No	0	No	No
[]		3913	30	Recovered	2	12/22/2021	0	2	2	2	2	2	0	0	0	0	0	0	0	0	0	0	0	0	0	0	0	0	0	0	0	0	0	2021-12-22T00:00:00+00:00	5	4	65		No	No	1	2	No	No	No	No	0	No	No
[]		3966	30	Recovered	2	12/30/2021	0	2	2	2	2	2	0	0	0	0	0	0	0	0	0	0	0	0	0	0	0	0	0	0	0	0	0	2021-12-30T00:00:00+00:00	5	3	60	0	No	No	0	1	No	No	No	No	0	No	No
[]		4004	30	Recovered	2	1/5/2022	0	2	2	2	2	2	0	0	0	0	0	0	0	0	0	0	0	0	0	0	0	0	0	0	0	0	0	2022-01-05T00:00:00+00:00	5	0	60	0	No	No	0	1	No	No	No	No	0	No	No
[]		4015	30	Recovered	2	1/7/2022	0	2	2	2	2	2	0	0	0	0	0	0	0	0	0	0	0	0	0	0	0	0	0	0	0	0	0	2022-01-07T00:00:00+00:00	5	4	65		No	No	0	1	No	No	No	No	0	No	No
[]		4057	30	Recovered	2	1/10/2022	0	2	2	2	2	2	0	0	0	0	0	0	0	0	0	0	0	0	0	0	0	0	0	0	0	0	0	2022-01-10T00:00:00+00:00	5	2	70		No	No	0	1	No	No	No	No	0	No	No
[]		4107	30	Recovered	2	1/14/2022	0	2	2	2	2	2	0	0	0	0	0	0	0	0	0	0	0	0	0	0	0	0	0	0	0	0	0	2022-01-14T00:00:00+00:00	5	3	72	0	No	No	1	1	No	No	No	No	0	No	No
[]		4109	30	Recovered	2	1/14/2022	0	2	2	2	2	2	0	0	0	0	0	0	0	0	0	0	0	0	0	0	0	0	0	0	0	0	0	2022-01-14T00:00:00+00:00	5	3	52	0	No	No	2	2	No	No	Yes	No	0	No	No
[]		4114	30	Recovered	2	1/16/2022	0	2	2	2	2	2	0	0	0	0	0	0	0	0	0	0	0	0	0	0	0	0	0	0	0	0	0	2022-01-16T00:00:00+00:00	5	4	57	0	No	No	0	0	No	No	No	No	0	No	No
[]		4142	30	Recovered	2	1/17/2022	0	2	2	2	2	2	0	0	0	0	0	0	0	0	0	0	0	0	0	0	0	0	0	0	0	0	0	2022-01-17T00:00:00+00:00	5	3	80		No	No	0	2	No	No	No	No	0	No	Yes
[]		4152	30	Recovered	2	1/18/2022	0	2	2	2	2	2	0	0	0	0	0	0	0	0	0	0	0	0	0	0	0	0	0	0	0	0	0	2022-01-18T00:00:00+00:00	5	0	52		No	No	0	1	No	No	No	No	0	No	No
[]		4158	30	Recovered	2	1/18/2022	0	2	2	2	2	2	0	0	0	0	0	0	0	0	0	0	0	0	0	0	0	0	0	0	0	0	0	2022-01-18T00:00:00+00:00	5	0	58	0	No	No	0	1	No	No	No	No	0	No	No
[]		4167	30	Recovered	2	1/19/2022	0	2	2	2	2	2	0	0	0	0	0	0	0	0	0	0	0	0	0	0	0	0	0	0	0	0	0	2022-01-19T00:00:00+00:00	5	0	50	29	No	No	0	0	No	No	No	No	0	No	No
[]		4188	30	Recovered	2	1/20/2022	0	2	2	2	2	2	0	0	0	0	0	0	0	0	0	0	0	0	0	0	0	0	0	0	0	0	0	2022-01-20T00:00:00+00:00	5	1	52	0	No	No	0	0	No	No	No	No	0	No	No
[]		4192	30	Recovered	2	1/20/2022	0	2	2	2	2	2	0	0	0	0	0	0	0	0	0	0	0	0	0	0	0	0	0	0	0	0	0	2022-01-20T00:00:00+00:00	4	8	60	0	No	No	1	2	No	No	No	No	0	No	No
[]		4210	30	Recovered	2	1/23/2022	0	2	2	2	2	2	0	0	0	0	0	0	0	0	0	0	0	0	0	0	0	0	0	0	0	0	0	2022-01-23T00:00:00+00:00	5	5	55	0	No	No	1	1	No	No	Yes	No	0	No	No
[]		4222	30	Recovered	2	1/23/2022	0	2	2	2	2	2	0	0	0	0	0	0	0	0	0	0	0	0	0	0	0	0	0	0	0	0	0	2022-01-23T00:00:00+00:00	5	1	60		No	No	0	2	No	No	No	No	0	No	No
[]		4234	30	Recovered	2	1/24/2022	0	2	2	2	2	2	0	0	0	0	0	0	0	0	0	0	0	0	0	0	0	0	0	0	0	0	0	2022-01-24T00:00:00+00:00	5	2	63	0	No	No	0	0	No	No	No	No	0	No	No
[]		4241	30	Recovered	2	1/24/2022	0	2	2	2	2	2	0	0	0	0	0	0	0	0	0	0	0	0	0	0	0	0	0	0	0	0	0	2022-01-24T00:00:00+00:00	5	0	59		No	No	0	2	No	No	No	No	0	No	No
[]		4242	30	Recovered	2	1/24/2022	0	2	2	2	2	2	0	0	0	0	0	0	0	0	0	0	0	0	0	0	0	0	0	0	0	0	0	2022-01-24T00:00:00+00:00	5	0	45		No	No	0	1	No	No	No	No	0	No	No
[]		4333	30	Recovered	2	2/6/2022	0	2	2	2	2	2	0	0	0	0	0	0	0	0	0	0	0	0	0	0	0	0	0	0	0	0	0	2022-02-06T00:00:00+00:00	4	11	70		No	No	0	1	No	No	No	No	0	No	No
[]		140	31	Recovered	2	3/26/2021	0	2	2	2	2	2	0	0	0	0	0	0	0	0	0	0	0	0	0	0	0	0	0	0	0	0	0	2021-03-26T08:22:05.053267+00:00	5	3	60					2	No	No	No	No	0	No	No
[]		225	31	Recovered	2	4/8/2021	0	2	2	2	2	2	0	0	0	0	0	0	0	0	0	0	0	0	0	0	0	0	0	0	0	0	0	2021-04-08T09:18:14.160841+00:00	5	6	76					2	No	No	No	No	0	No	No
[]		255	31	Recovered	2	4/9/2021	0	2	2	2	2	2	2	0	0	0	2	0	0	0	0	0	0	0	0	0	0	2	0	2	0	0	0	2021-04-09T10:54:29.048899+00:00	5	1	59					2	No	No	No	No	0	No	No
[]		383	31	Recovered	2	4/12/2021	0	2	2	2	2	2	0	0	0	0	0	0	0	0	0	0	0	0	0	0	0	0	0	0	0	0	0	2021-04-12T09:42:13.797798+00:00	5	2	74					2	No	No	No	No	0	No	Yes
[]		410	31	Recovered	2	4/12/2021	0	2	2	2	2	2	0	0	0	0	0	0	0	0	0	0	0	0	0	0	0	0	0	0	0	0	0	2021-04-12T11:29:21.630156+00:00	5	2	65					0	No	No	No	No	0	No	No
[]		433	31	Recovered	2	4/13/2021	0	2	2	2	2	2	0	0	0	0	0	0	0	0	0	0	0	0	0	0	0	0	0	0	0	0	0	2021-04-13T07:51:46.333203+00:00	5	2	55					0	No	No	No	No	0	No	No
[]		525	31	Recovered	2	4/19/2021	0	2	2	2	2	2	0	0	0	0	0	0	0	0	0	0	0	0	0	0	0	0	0	0	0	0	0	2021-04-19T11:15:08.759013+00:00	5	2	50					1	No	No	No	No	0	No	No
[]		669	31	Recovered	2	5/5/2021	0	2	2	2	2	2	0	0	0	0	0	0	0	0	0	0	0	0	0	0	0	0	0	0	0	0	0	2021-05-05T06:37:58.616518+00:00	5	4	59					2	No	No	No	No	0	No	No
[]		670	31	Unrecovered	1	5/5/2021	0	2	2	2	2	2	0	0	0	0	0	0	0	0	0	0	0	0	0	0	0	0	0	0	0	0	0	2021-05-05T06:38:03.117368+00:00	5	1	48					0	No	No	No	No	0	No	No
[]		725	31	Recovered	2	5/9/2021	0	2	2	2	2	2	0	0	0	0	0	0	0	0	0	0	0	0	0	0	0	0	0	0	0	0	0	2021-05-09T08:31:47.242871+00:00	5	2	48					0	No	No	No	No	0	No	No
[]		745	31	Recovered	2	5/9/2021	0	2	2	2	2	2	0	0	0	0	0	0	0	0	0	0	0	0	0	0	0	0	0	0	0	0	0	2021-05-09T10:51:37.370596+00:00	5	2	58					0	No	No	No	No	0	No	No
[]		843	31	Recovered	2	5/12/2021	0	2	2	2	2	2	0	0	0	0	0	0	0	0	0	0	0	0	0	0	0	0	0	0	0	0	0	2021-05-12T08:20:23.040478+00:00	5	1	65		No	No	0	1	No	No	No	No	0	No	No
[]		915	31	Recovered	2	5/14/2021	0	2	2	2	2	2	0	0	0	0	0	0	0	0	0	0	0	0	0	0	0	0	0	0	0	0	0	2021-05-14T09:57:43.936396+00:00	5	3	67	0	No	No	0	1	No	Yes	No	No	0	No	No
[]		1092	31	Recovered	2	5/27/2021	0	2	2	2	2	2	0	0	0	0	0	0	0	0	0	0	0	0	0	0	0	0	0	0	0	0	0	2021-05-27T10:20:06.465514+00:00	4	8	56	33	No	No	0	1	No	No	No	No	0	Yes	No
[]		1152	31	Recovered	2	6/1/2021	0	2	2	2	2	2	0	0	0	0	0	0	0	0	0	0	0	0	0	0	0	0	0	0	0	0	0	2021-06-01T08:20:54.892161+00:00	5	2	63		No	No	0	1	No	No	No	No	0	No	No
[]		1201	31	Unrecovered	1	6/3/2021	0	2	2	2	2	2	0	0	0	0	0	0	0	0	0	0	0	0	0	0	0	0	0	0	0	0	0	2021-06-03T09:22:26.706845+00:00	5	2	65	32	No	No	0	2	No	No	No	No	0	No	No
[]		1228	31	Recovered	2	6/7/2021	0	2	2	2	2	2	0	0	0	0	0	0	0	0	0	0	0	0	0	0	0	0	0	0	0	0	0	2021-06-07T08:29:06.872123+00:00	5	0	56	33	No	No	0	2	No	No	No	No	0	No	No
[]		1245	31	Recovered	2	6/7/2021	0	2	2	2	2	2	0	0	0	0	0	0	0	0	0	0	0	0	0	0	0	0	0	0	0	0	0	2021-06-07T08:52:55.107257+00:00	5	5	70	0	No	No	0	2	No	No	No	No	0	No	No
[]		1289	31	Unrecovered	1	6/8/2021	0	2	2	2	2	2	0	0	0	0	0	0	2	0	0	0	0	0	0	0	0	2	0	0	0	0	0	2022-01-14T00:00:00+00:00	5	2	66		No	No	0	0	No	No	No	No	0	No	No
[]		1451	31	Recovered	2	8/3/2021	0	2	2	2	2	2	0	0	0	0	0	0	0	0	0	0	0	0	0	0	0	0	0	0	0	0	0	2021-08-03T10:46:35.407279+00:00	5	3	62	32	No	No	0	1	No	No	No	No	0	No	No
[]		1471	31	Recovered	2	8/4/2021	0	2	2	2	2	2	0	0	0	0	0	0	0	0	0	0	0	0	0	0	0	0	0	0	0	0	0	2021-08-04T10:00:50.174502+00:00	5	1	62		No	No	0	1	No	No	No	No	0	No	No
[]		1595	31	Recovered	2	9/2/2021	0	2	2	2	2	2	0	0	0	0	0	0	0	0	0	0	0	0	0	0	0	0	0	0	0	0	0	2021-09-02T00:00:00+00:00	5	6	75	0	No	No	0	1	No	No	No	No	0	No	No
[]		1597	31	Recovered	2	9/2/2021	0	2	2	2	2	2	0	0	0	0	0	0	0	0	0	0	0	0	0	0	0	0	0	0	0	0	0	2021-09-02T00:00:00+00:00	5	5	55	0	No	No	0	0	No	No	No	No	0	No	Yes
[]		1740	31	Unrecovered	1	9/7/2021	0	2	2	2	2	2	0	0	0	0	0	0	0	0	0	0	0	0	0	0	0	0	0	0	0	0	0	2021-09-07T00:00:00+00:00	5	2	48		No	No	1	0	No	No	No	No	0	No	No
[]		1820	31	Recovered	2	9/12/2021	0	2	2	2	2	2	0	0	0	0	0	0	0	0	0	0	0	0	0	0	0	0	0	0	0	0	0	2021-09-12T00:00:00+00:00	5	2	54	28	No	No	0	1	No	No	No	No	0	No	No
[]		1832	31	Recovered	2	9/12/2021	0	2	2	2	2	2	0	0	0	0	0	0	0	0	0	0	0	0	0	0	0	0	0	0	0	0	0	2021-09-12T00:00:00+00:00	5	4	60		No	No	0	0	No	No	No	No	0	No	Yes
[]		1907	31	Recovered	2	9/14/2021	0	2	2	2	2	2	0	0	0	0	0	0	0	0	0	0	0	0	0	0	0	0	0	0	0	0	0	2021-09-14T00:00:00+00:00	4	11	62	0	No	No	0	0	No	No	No	No	0	No	No
[]		1970	31	Recovered	2	9/15/2021	0	2	2	2	2	2	0	0	0	0	0	0	0	0	0	0	0	0	0	0	0	0	0	0	0	0	0	2021-09-15T00:00:00+00:00	4	10	57	34	No	No	0	1	No	No	No	No	0	No	No
[]		2015	31	Recovered	2	9/17/2021	0	2	2	2	2	2	0	0	0	0	0	0	0	0	0	0	0	0	0	0	0	0	0	0	0	0	0	2021-09-17T00:00:00+00:00	5	0	54		No	No	0	1	No	No	No	No	0	No	No
[]		2101	31	Recovered	2	9/20/2021	0	2	2	2	2	2	0	0	0	0	0	0	0	0	0	0	0	0	0	0	0	0	0	0	0	0	0	2021-09-20T00:00:00+00:00	5	2	52		No	No	0	0	No	No	No	No	0	No	No
[]		2148	31	Recovered	2	9/21/2021	0	2	2	2	2	2	0	0	0	0	0	0	0	0	0	0	0	0	0	0	0	0	0	0	0	0	0	2021-09-21T00:00:00+00:00	4	11	56		No	No	0	2	No	No	No	No	0	No	No
[]		2151	31	Unrecovered	1	9/21/2021	0	2	2	2	2	2	0	0	0	0	0	0	0	0	0	0	0	0	0	0	0	0	0	0	0	0	0	2021-09-21T00:00:00+00:00	4	9	60		No	No	0	0	No	No	No	No	0	No	No
[]		2190	31	Recovered	2	9/22/2021	0	2	2	2	2	2	0	0	0	0	0	0	0	0	0	0	0	0	0	0	0	0	0	0	0	0	0	2021-09-22T00:00:00+00:00	5	3	56	0	No	No	0	2	No	No	No	No	0	No	No
[]		2214	31	Recovered	2	9/23/2021	0	2	2	2	2	2	0	0	0	0	0	0	0	0	0	0	0	0	0	0	0	0	0	0	0	0	0	2021-09-23T00:00:00+00:00	5	0	55	0	No	No	0	0	No	No	No	No	0	No	No
[]		2222	31	Recovered	2	9/23/2021	0	2	2	2	2	2	0	0	0	0	0	0	0	0	0	0	0	0	0	0	0	0	0	0	0	0	0	2021-09-23T00:00:00+00:00	5	2	50	26	No	No	0	1	No	No	No	No	0	No	No
[]		2237	31	Recovered	2	9/23/2021	0	2	2	2	2	2	0	0	0	0	0	0	0	0	0	0	0	0	0	0	0	0	0	0	0	0	0	2021-09-23T00:00:00+00:00	5	0	60	0	No	No	0	2	No	No	No	No	0	No	No
[]		2265	31	Unrecovered	1	9/26/2021	0	2	2	2	2	2	0	0	0	0	0	2	2	0	0	0	0	0	0	0	0	0	0	0	0	0	0	2021-09-26T00:00:00+00:00	5	6	74		No	No	0	1	No	No	No	No	1	No	No
[]		2353	31	Recovered	2	9/28/2021	0	2	2	2	2	2	0	0	0	0	0	0	0	0	0	0	0	0	0	0	0	0	0	0	0	0	0	2021-09-28T00:00:00+00:00	5	4	65		No	No	0	1	No	No	No	No	0	No	No
[]		2541	31	Recovered	2	10/5/2021	0	2	2	2	2	2	0	0	0	0	0	0	0	0	0	0	0	0	0	0	0	0	0	0	0	0	0	2021-10-05T00:00:00+00:00	5	3	51		No	No	0	3	No	No	No	No	0	No	No
[]		2586	31	Recovered	2	10/6/2021	0	2	2	2	2	2	0	0	0	0	0	0	0	0	0	0	0	0	0	0	0	0	0	0	0	0	0	2021-10-06T00:00:00+00:00	5	6	60		No	No	0	1	No	No	No	No	0	Yes	No
[]		2616	31	Recovered	2	10/8/2021	0	2	2	2	2	2	0	0	0	0	0	0	0	0	0	0	0	0	0	0	0	0	0	0	0	0	0	2021-10-08T00:00:00+00:00	5	4	65	0	No	No	2	2	No	No	No	No	0	No	No
[]		2639	31	Recovered	2	10/8/2021	0	2	2	2	2	2	0	0	0	0	0	0	0	0	0	0	0	0	0	0	0	0	0	0	0	0	0	2021-10-08T00:00:00+00:00	5	5	72		No	No	0	2	No	No	No	No	0	No	No
[]		2640	31	Recovered	2	10/8/2021	0	2	2	2	2	2	0	0	0	0	0	0	0	0	0	0	0	0	0	0	0	0	0	0	0	0	0	2021-10-08T00:00:00+00:00	5	3	70	31	No	No	0	0	No	No	No	No	0	No	No
[]		2664	31	Recovered	2	10/8/2021	0	2	2	2	2	2	0	0	0	0	0	0	0	0	0	0	0	0	0	0	0	0	0	0	0	0	0	2021-10-08T00:00:00+00:00	5	3	56		No	No	0	1	No	No	No	No	0	No	No
[]		2667	31	Recovered	2	10/10/2021	0	2	2	2	2	2	0	0	0	0	0	0	0	0	0	0	0	0	0	0	0	0	0	0	0	0	0	2021-10-10T00:00:00+00:00	5	5	51	28	Yes	Yes	1	1	No	No	No	No	1	No	No
[]		2710	31	Recovered	2	10/10/2021	0	2	2	2	2	2	0	0	0	0	0	0	0	0	0	0	0	0	0	0	0	0	0	0	0	0	0	2021-10-10T00:00:00+00:00	5	2	62		No	No	0	0	Yes	Yes	Yes	No	0	Yes	No
[]		2722	31	Recovered	2	10/11/2021	0	2	2	2	2	2	0	0	0	0	0	0	0	0	0	0	0	0	0	0	0	0	0	0	0	0	0	2021-10-11T00:00:00+00:00	5	4	62	0	No	No	0	1	No	No	No	No	0	No	No
[]		2729	31	Recovered	2	10/11/2021	0	2	2	2	2	2	0	0	0	0	0	0	0	0	0	0	0	0	0	0	0	0	0	0	0	0	0	2021-10-11T00:00:00+00:00	4	10	51	0	No	No	0	0	No	No	No	No	0	No	No
[]		2746	31	Recovered	2	10/11/2021	0	2	2	2	2	2	0	0	0	0	0	0	0	0	0	0	0	0	0	0	0	0	0	0	0	0	0	2021-10-11T00:00:00+00:00	5	6	79		No	No	0	0	No	No	No	No	0	No	No
[]		2761	31	Unrecovered	1	10/11/2021	0	2	2	2	2	2	0	0	0	0	0	0	2	0	0	0	0	0	0	0	0	0	0	0	0	0	0	2021-10-11T00:00:00+00:00	5	2	85		No	No	0	1	No	No	No	No	0	Yes	No
[]		2791	31	Recovered	2	10/18/2021	0	2	2	2	2	2	0	0	0	0	0	0	0	0	0	0	0	0	0	0	0	0	0	0	0	0	0	2021-10-18T00:00:00+00:00	5	2	56	32	No	No	0		No	No	No	No	0	No	No
[]		2821	31	Recovered	2	10/19/2021	0	2	2	2	2	2	0	0	0	0	0	0	0	0	0	0	0	0	0	0	0	0	0	0	0	0	0	2021-10-19T00:00:00+00:00	5	1	68		Yes	Yes	1	0	No	No	No	No	0	Yes	No
[]		2908	31	Recovered	2	10/21/2021	0	2	2	2	2	2	0	0	0	0	0	0	0	0	0	0	0	0	0	0	0	0	0	0	0	0	0	2021-10-21T00:00:00+00:00	5	3	56		No	No	0	0	No	No	No	No	0	No	No
[]		2936	31	Unrecovered	1	10/22/2021	0	2	2	2	2	2	0	0	0	0	0	0	0	0	0	0	0	0	0	0	0	0	0	0	0	0	0	2021-10-22T00:00:00+00:00	5	2	64		No	No	0	0	No	No	No	No	0	No	No
[]		2981	31	Unrecovered	1	10/26/2021	0	2	2	2	2	2	0	1	0	0	0	0	0	0	0	0	0	0	0	0	0	2	0	0	0	0	0	2021-10-26T00:00:00+00:00	5	1	46	28	No	No	0	1	No	No	No	No	0	No	No
[]		2990	31	Recovered	2	10/26/2021	0	2	2	2	2	2	0	0	0	0	0	0	0	0	0	0	0	0	0	0	0	0	0	0	0	0	0	2021-10-26T00:00:00+00:00	5	0	60	0	No	No	1	1	No	No	No	No	0	No	No
[]		2991	31	Recovered	2	10/26/2021	0	2	2	2	2	2	0	0	0	0	0	0	0	0	0	0	0	0	0	0	0	0	0	0	0	0	0	2021-10-26T00:00:00+00:00	5	0	55		No	No	0	2	No	No	No	No	0	No	No
[]		3010	31	Recovered	2	10/27/2021	0	2	2	2	2	2	0	0	0	0	0	0	0	0	0	0	0	0	0	0	0	0	0	0	0	0	0	2021-10-27T00:00:00+00:00	5	2	60		Yes	No	0	2	No	No	No	No	0	Yes	No
[]		3054	31	Recovered	2	10/28/2021	0	2	2	2	2	2	0	0	0	0	0	0	0	0	0	0	0	0	0	0	0	0	0	0	0	0	0	2021-10-28T00:00:00+00:00	5	3	85	0	No	No	0	1	No	No	No	No	0	No	No
[]		3169	31	Recovered	2	11/17/2021	0	2	2	2	2	2	0	0	0	0	0	0	0	0	0	0	0	0	0	0	0	0	0	0	0	0	0	2021-11-17T00:00:00+00:00	5	1	45		No	No	0	1	No	No	No	No	0	No	No
[]		3349	31	Recovered	2	11/21/2021	0	2	2	2	2	2	0	0	0	0	0	0	0	0	0	0	0	0	0	0	0	0	0	0	0	0	0	2021-11-21T00:00:00+00:00	5	0	60	1	No	No	0	1	No	No	No	No	0	No	No
[]		3372	31	Recovered	2	11/23/2021	0	2	2	2	2	2	0	0	0	0	0	0	0	0	0	0	0	0	0	0	0	0	0	0	0	0	0	2021-11-23T00:00:00+00:00	5	0	70		No	No	0	0	No	No	No	No	0	No	No
[]		3403	31	Unrecovered	1	11/25/2021	0	2	2	2	2	2	2	0	0	0	2	0	0	0	0	0	0	0	0	0	0	0	0	0	0	0	0	2021-11-25T00:00:00+00:00	5	3	54		No	No	0	2	No	No	No	No	0	No	No
[]		3437	31	Recovered	2	10/4/2021	0	2	2	2	2	2	0	0	0	0	0	0	0	0	0	0	0	0	0	0	0	0	0	0	0	0	0	2021-10-04T00:00:00+00:00	5	0	47		No	No	0	1	No	No	No	No	0	No	No
[]		3440	31	Recovered	2	11/26/2021	0	2	2	2	2	2	0	0	0	0	0	0	0	0	0	0	0	0	0	0	0	0	0	0	0	0	0	2021-11-26T00:00:00+00:00	5	0	42	28	Yes	No	0	0	No	No	No	No	0	No	No
[]		3519	31	Recovered	2	11/28/2021	0	2	2	2	2	2	0	0	0	0	0	0	0	0	0	0	0	0	0	0	0	0	0	0	0	0	0	2021-11-28T00:00:00+00:00	5	2	64	0	No	No	0	0	No	No	No	No	0	No	No
[]		3544	31	Unrecovered	1	11/29/2021	0	2	2	2	2	2	0	3	0	0	0	0	2	0	0	0	0	0	0	0	0	0	0	0	0	0	0	2021-11-29T00:00:00+00:00	5	3	53		No	No	0	1	No	No	No	No	0	No	No
[]		3624	31	Recovered	2	12/3/2021	0	2	2	2	2	2	0	0	0	0	0	0	0	0	0	0	0	0	0	0	0	0	0	0	0	0	0	2021-12-03T00:00:00+00:00	5	0	50	0	No	No	0	1	No	No	No	No	0	No	No
[]		3634	31	Recovered	2	12/6/2021	0	2	2	2	2	2	0	0	0	0	0	0	0	0	0	0	0	0	0	0	0	0	0	0	0	0	0	2021-12-06T00:00:00+00:00	5	3	57	0	No	No	0	1	No	No	No	No	0	No	No
[]		3638	31	Unrecovered	1	12/6/2021	0	2	2	2	2	2	0	0	0	0	0	0	0	0	0	0	0	0	0	0	0	0	0	0	0	0	3	2021-12-06T00:00:00+00:00	4	11	82		No	No	0	0	No	No	No	No	0	No	Yes
[]		3808	31	Recovered	2	12/14/2021	0	2	2	2	2	2	0	0	0	0	0	0	0	0	0	0	0	0	0	0	0	0	0	0	0	0	0	2021-12-14T00:00:00+00:00	5	2	61		No	No	0	1	No	No	No	No	0	No	No
[]		3849	31	Recovered	2	12/20/2021	0	2	2	2	2	2	0	0	0	0	0	0	0	0	0	0	0	0	0	0	0	0	0	0	0	0	0	2021-12-20T00:00:00+00:00	5	1	50		Yes	No	0	1	No	No	No	No	0	Yes	No
[]		3856	31	Recovered	2	12/20/2021	0	2	2	2	2	2	0	0	0	0	0	0	0	0	0	0	0	0	0	0	0	0	0	0	0	0	0	2021-12-20T00:00:00+00:00	5	2	53		No	No	0	0	No	No	No	No	0	No	No
[]		3915	31	Recovered	2	12/23/2021	0	2	2	2	2	2	0	0	0	0	0	0	0	0	0	0	0	0	0	0	0	0	0	0	0	0	0	2021-12-23T00:00:00+00:00	4	11	52	30	No	No	0	2	No	No	No	No	0	No	No
[]		3927	31	Recovered	2	12/24/2021	0	2	2	2	2	2	0	0	0	0	0	0	0	0	0	0	0	0	0	0	0	0	0	0	0	0	0	2021-12-24T00:00:00+00:00	5	5	80		No	No	0	2	No	No	No	No	0	No	No
[]		3948	31	Unrecovered	1	12/26/2021	0	2	2	2	2	2	0	0	0	0	0	0	0	0	0	0	0	0	0	0	0	0	0	0	0	0	3	2021-12-26T00:00:00+00:00	5	0	67		No	No	0	2	No	No	No	No	0	No	No
[]		4068	31	Recovered	2	1/11/2022	0	2	2	2	2	2	0	0	0	0	0	0	0	0	0	0	0	0	0	0	0	0	0	0	0	0	0	2022-01-11T00:00:00+00:00	5	3	82		Yes	No	0	2	No	No	No	No	0	Yes	No
[]		4077	31	Recovered	2	1/12/2022	0	2	2	2	2	2	0	0	0	0	0	0	0	0	0	0	0	0	0	0	0	0	0	0	0	0	0	2022-01-12T00:00:00+00:00	5	0	69		No	No	0	1	No	No	No	No	0	No	No
[]		4169	31	Recovered	2	1/19/2022	0	2	2	2	2	2	0	0	0	0	0	0	0	0	0	0	0	0	0	0	0	0	0	0	0	0	0	2022-01-19T00:00:00+00:00	5	3	65	0	No	No	2	2	No	No	No	No	0	No	No
[]		4181	31	Recovered	2	1/20/2022	0	2	2	2	2	2	0	0	0	0	0	0	0	0	0	0	0	0	0	0	0	0	0	0	0	0	0	2022-01-20T00:00:00+00:00	5	0	45		Yes	No	0	1	No	No	No	No	0	No	No
[]		4240	31	Recovered	2	1/24/2022	0	2	2	2	2	2	0	0	0	0	0	0	0	0	0	0	0	0	0	0	0	0	0	0	0	0	0	2022-01-24T00:00:00+00:00	5	1	56		No	No	0	0	No	No	No	No	0	No	No
[]		4329	31	Recovered	2	2/4/2022	0	2	2	2	2	2	0	0	0	0	0	0	0	0	0	0	0	0	0	0	0	0	0	0	0	0	0	2022-02-04T00:00:00+00:00	5	1	52		No	No	0	2	No	No	No	No	0	No	No
[]		4330	31	Recovered	2	2/4/2022	0	2	2	2	2	2	0	0	0	0	0	0	0	0	0	0	0	0	0	0	0	0	0	0	0	0	0	2022-02-04T00:00:00+00:00	5	5	69		No	No	0	0	No	No	No	No	1	Yes	No
[]		4347	31	Recovered	2	2/7/2022	0	2	2	2	2	2	0	0	0	0	0	0	0	0	0	0	0	0	0	0	0	0	0	0	0	0	0	2022-02-07T00:00:00+00:00	5	2	75		No	No	0	1	No	No	No	No	0	No	No
[]		7	32	Recovered	2	3/25/2021	0	2	2	2	2	2	0	0	0	0	0	0	0	0	0	0	0	0	0	3	0	0	0	0	0	0	0	2021-03-25T09:32:29.868711+00:00	5	1	60					0	No	No	No	No	0	No	No
[]		46	32	Recovered	2	3/26/2021	0	2	2	2	2	2	0	0	0	0	0	0	0	0	0	0	0	0	0	0	0	0	0	0	0	0	0	2021-03-26T05:50:22.664553+00:00	5	1	58					2	No	No	No	No	0	Yes	No
[]		60	32	Recovered	2	3/26/2021	0	2	2	2	2	2	0	0	0	0	0	0	0	0	0	0	0	0	0	0	0	0	0	0	0	0	0	2021-03-26T06:09:25.958518+00:00	5	3	70					2	No	No	No	No	0	No	No
[]		66	32	Unrecovered	1	3/26/2021	0	2	2	2	2	2	0	0	0	0	0	2	3	0	0	0	0	0	0	5	0	0	0	0	0	0	0	2021-03-26T06:18:29.854941+00:00	5	2	63					1	No	No	No	No	0	Yes	No
[]		79	32	Recovered	2	3/26/2021	0	2	2	2	2	2	0	0	0	0	0	0	0	0	0	0	0	0	0	0	0	0	0	0	0	0	0	2021-03-26T06:36:25.825008+00:00	5	0	60					2	No	No	No	No	1	No	No
[]		96	32	Recovered	2	3/26/2021	0	2	2	2	2	2	0	0	0	0	0	0	0	0	0	0	0	0	0	0	0	0	0	0	0	0	0	2021-03-26T07:01:33.517407+00:00	5	0	68					2	No	No	No	No	0	Yes	No
[]		111	32	Unrecovered	1	3/26/2021	0	2	2	2	2	2	0	2	0	0	0	0	4	2	0	3	0	0	4	0	0	0	0	0	0	0	0	2021-03-26T07:52:27.086446+00:00	4	8	43					2	No	No	Yes	No	1	Yes	No
[]		135	32	Unrecovered	1	3/26/2021	0	2	2	2	2	2	0	0	0	1	0	0	2	0	0	0	0	0	0	2	0	0	0	0	0	0	0	2021-03-26T08:15:54.338016+00:00	5	8	72					0	No	No	Yes	No	0	Yes	No
[]		142	32	Recovered	2	3/26/2021	0	2	2	2	2	2	0	0	0	0	0	0	0	0	0	0	0	0	0	0	0	0	0	0	0	0	0	2021-03-26T08:19:32.875979+00:00	5	1	58					1	No	No	No	No	1	No	No
[]		154	32	Unrecovered	1	3/26/2021	4	2	2	2	2	2	0	0	0	0	0	0	2	0	0	4	3	0	0	0	4	3	0	0	0	0	0	2021-03-26T08:40:24.224656+00:00	5	0	48					2	No	No	No	No	1	No	No
[]		159	32	Recovered	2	3/26/2021	0	2	2	2	2	2	0	0	0	0	0	0	0	0	0	0	0	0	0	0	0	0	0	0	0	0	0	2021-03-26T08:51:24.660430+00:00	4	11	55					2	No	No	Yes	No	0	No	No
[]		278	32	Recovered	2	4/11/2021	0	2	2	2	2	2	0	0	0	0	0	0	0	0	0	0	0	0	0	0	0	0	0	0	0	0	0	2021-04-11T07:27:15.260496+00:00	5	0	70					1	No	No	No	No	0	No	No
[]		346	32	Recovered	2	4/12/2021	0	2	2	2	2	2	0	0	0	0	0	0	0	0	0	0	0	0	0	0	0	0	0	0	0	0	0	2021-04-12T06:48:30.765783+00:00	5	5	69					1	No	No	Yes	No	0	Yes	No
[]		386	32	Recovered	2	4/12/2021	0	2	2	2	2	2	0	0	0	0	0	0	0	0	0	0	0	0	0	0	0	0	0	0	0	0	0	2021-04-12T09:52:19.280260+00:00	4	11	57					0	No	No	Yes	No	0	No	No
[]		446	32	Recovered	2	4/13/2021	0	2	2	2	2	2	0	0	0	0	0	0	0	0	0	0	0	0	0	0	0	0	0	0	0	0	0	2021-04-13T10:42:13.019257+00:00	5	2	62					1	No	No	Yes	No	0	No	No
[]		542	32	Recovered	2	4/20/2021	0	2	2	2	2	2	0	0	0	0	0	4	2	0	0	0	0	0	3	0	3	0	0	0	0	0	0	2021-04-20T09:34:26.969411+00:00	5	1	56					1	No	No	No	No	0	No	No
[]		565	32	Recovered	2	4/21/2021	0	2	2	2	2	2	0	0	0	0	0	0	0	0	0	0	0	0	0	0	0	0	0	0	0	0	0	2021-04-21T09:19:03.553664+00:00	5	0	56					3	No	No	No	No	0	No	No
[]		568	32	Recovered	2	4/21/2021	0	2	2	2	2	2	0	0	0	0	0	0	0	0	0	0	0	0	0	0	0	0	0	0	0	0	0	2021-04-21T09:40:13.878194+00:00	5	4	70					2	No	No	No	No	0	Yes	No
[]		585	32	Recovered	2	4/22/2021	0	2	2	2	2	2	0	0	0	0	0	0	0	0	0	0	0	0	0	0	0	0	0	0	0	0	0	2021-04-22T06:58:48.885545+00:00	4	8	50					1	No	No	No	No	0	No	No
[]		599	32	Recovered	2	4/22/2021	0	2	2	2	2	2	0	0	0	0	0	0	0	0	0	0	0	0	0	0	0	0	0	0	0	0	0	2021-04-22T09:43:17.214432+00:00	4	10	60					3	No	No	No	No	0	No	No
[]		615	32	Recovered	2	4/22/2021	0	2	2	2	2	2	0	0	0	0	0	0	0	0	0	0	0	0	0	0	0	0	0	0	0	0	0	2021-04-22T10:44:24.603155+00:00	5	4	63					0	No	No	No	No	0	No	No
[]		624	32	Recovered	2	4/23/2021	0	2	2	2	2	2	0	0	0	0	0	0	0	0	0	0	0	0	0	0	0	0	0	0	0	0	0	2021-04-23T06:09:48.391522+00:00	5	6	62					1	No	No	No	No	0	No	No
[]		632	32	Unrecovered	1	4/23/2021	4	2	2	2	2	2	0	0	0	0	0	0	4	0	0	0	2	0	0	0	0	0	0	0	0	0	0	2021-04-23T10:02:41.821523+00:00	5	2	57					2	No	No	No	No	0	Yes	No
[]		635	32	Recovered	2	4/23/2021	0	2	2	2	2	2	0	0	0	0	0	0	0	0	0	0	0	0	0	0	0	0	0	0	0	0	0	2021-04-23T10:15:00.610559+00:00	5	1	75					1	No	No	No	No	0	No	No
[]		718	32	Recovered	2	5/9/2021	0	2	2	2	2	2	0	0	0	0	0	0	0	0	0	0	0	0	0	0	0	0	0	0	0	0	0	2021-05-09T07:37:50.313107+00:00	5	4	51					1	No	No	No	No	0	No	No
[]		794	32	Recovered	2	5/10/2021	0	2	2	2	2	2	0	0	0	0	0	0	0	0	0	0	0	0	0	0	0	0	0	0	0	0	0	2021-05-10T10:52:55.743490+00:00	5	0	55					1	No	No	No	No	0	No	No
[]		822	32	Recovered	2	5/11/2021	0	2	2	2	2	2	0	0	0	0	0	0	0	0	0	0	0	0	0	0	0	0	0	0	0	0	0	2021-05-11T09:07:57.986839+00:00	5	3	75	42	No	No	0	1	No	No	No	No	0	No	Yes
[]		833	32	Recovered	2	5/11/2021	0	2	2	2	2	2	0	0	0	0	0	0	0	0	0	0	0	0	0	0	0	0	0	0	0	0	0	2021-05-11T10:48:25.337222+00:00	5	0	59	30	No	No	0	1	No	No	No	No	0	No	No
[]		849	32	Recovered	2	5/12/2021	0	2	2	2	2	2	0	0	0	0	0	0	0	0	0	0	0	0	0	0	0	0	0	0	0	0	0	2021-05-12T08:30:05.731103+00:00	5	2	65	42	No	No	0	1	No	No	No	No	0	No	No
[]		850	32	Recovered	2	5/12/2021	0	2	2	2	2	2	0	0	0	0	0	0	0	0	0	0	0	0	0	0	0	0	0	0	0	0	0	2021-05-12T08:32:46.380446+00:00	5	4	57	30	Yes	No	0	1	No	No	No	No	3	No	No
[]		953	32	Recovered	2	5/17/2021	0	2	2	2	2	2	0	0	0	0	0	0	0	0	0	0	0	0	0	0	0	0	0	0	0	0	0	2021-05-17T08:27:42.140205+00:00	5	3	55		No	No	0	2	No	No	No	No	0	No	No
[]		979	32	Recovered	2	5/18/2021	0	2	2	2	2	2	0	0	0	0	0	0	0	0	0	0	0	0	0	0	0	0	0	0	0	0	0	2021-05-18T10:07:37.881206+00:00	5	4	63	0	No	Yes	0	1	No	No	No	No	0	No	No
[]		984	32	Recovered	2	5/19/2021	0	2	2	2	2	2	0	0	0	0	0	0	0	0	0	0	0	0	0	0	0	0	0	0	0	0	0	2021-05-19T10:22:19.895600+00:00	4	11	53	29	No	No	0	1	No	No	No	No	0	No	No
[]		1002	32	Unrecovered	1	5/21/2021	0	2	2	2	2	2	0	0	0	0	0	0	0	0	0	0	0	0	0	0	0	0	0	0	0	0	0	2021-05-21T08:23:23.440683+00:00	4	8	47	28	No	No	0	1	No	No	No	No	0	No	No
[]		1040	32	Recovered	2	5/25/2021	0	2	2	2	2	2	0	0	0	0	0	0	0	0	0	0	0	0	0	0	0	0	0	0	0	0	0	2021-05-25T10:09:57.506522+00:00	5	0	60	0	No	No	0	1	No	No	No	No	0	No	No
[]		1082	32	Recovered	2	5/27/2021	0	2	2	2	2	2	0	0	0	0	0	0	0	0	0	0	0	0	0	0	0	0	0	0	0	0	0	2021-05-27T09:02:49.504796+00:00	5	3	50		No	No	0	1	No	No	No	No	1	No	Yes
[]		1101	32	Recovered	2	5/27/2021	0	2	2	2	2	2	0	0	0	0	0	0	0	0	0	0	0	0	0	0	0	0	0	0	0	0	0	2021-05-27T10:42:27.367879+00:00	5	3	57	30	No	No	0	1	No	No	No	No	0	Yes	No
[]		1109	32	Recovered	2	5/28/2021	0	2	2	2	2	2	0	0	0	0	0	0	0	0	0	0	0	0	0	0	0	0	0	0	0	0	0	2021-05-28T10:19:37.366586+00:00	5	6	80		No	No	0	1	No	No	No	No	0	No	No
[]		1111	32	Recovered	2	5/28/2021	0	2	2	2	2	2	0	0	0	0	0	0	0	0	0	0	0	0	0	0	0	0	0	0	0	0	0	2021-05-28T10:25:47.214079+00:00	5	0	60	0	No	No	0	2	No	No	No	No	0	No	No
[]		1124	32	Recovered	2	5/30/2021	0	2	2	2	2	2	0	0	0	0	0	0	0	0	0	0	0	0	0	0	0	0	0	0	0	0	0	2021-05-30T07:29:46.158508+00:00	5	4	79		No	No	0	2	No	No	No	No	0	No	No
[]		1131	32	Recovered	2	5/30/2021	0	2	2	2	2	2	0	0	0	0	0	0	0	0	0	0	0	0	0	0	0	0	0	0	0	0	0	2021-05-30T10:20:47.200192+00:00	5	1	59		No	No	0	1	No	No	No	No	0	Yes	No
[]		1191	32	Recovered	2	6/3/2021	0	2	2	2	2	2	0	0	0	0	0	0	0	0	0	0	0	0	0	0	0	0	0	0	0	0	0	2021-06-03T08:35:26.240227+00:00	5	1	65		No	No	0	1	No	No	No	No	0	No	No
[]		1217	32	Recovered	2	6/6/2021	0	2	2	2	2	2	0	0	0	0	0	0	0	0	0	0	0	0	0	0	0	0	0	0	0	0	0	2021-06-06T10:52:12.085563+00:00	5	0	58	36	No	No	2	2	No	No	No	No	0	No	No
[]		1243	32	Recovered	2	6/7/2021	0	2	2	2	2	2	0	0	0	0	0	0	0	0	0	0	0	0	0	0	0	0	0	0	0	0	0	2021-06-07T08:49:05.752095+00:00	5	2	63	0	No	No	0	1	No	No	No	No	0	No	No
[]		1280	32	Recovered	2	6/8/2021	0	2	2	2	2	2	0	0	0	0	0	0	0	0	0	0	0	0	0	0	0	0	0	0	0	0	0	2021-06-08T06:35:04.734140+00:00	5	0	65	36	No	No	0	1	No	No	No	No	0	No	No
[]		1292	32	Recovered	2	6/8/2021	0	2	2	2	2	2	0	2	0	0	0	0	0	0	0	0	0	0	0	0	0	0	0	0	0	0	0	2021-06-08T09:50:25.781493+00:00	5	1	58		No	No	0	2	No	No	No	No	0	No	No
[]		1297	32	Recovered	2	6/8/2021	0	2	2	2	2	2	0	0	0	0	0	0	0	0	0	0	0	0	0	0	0	0	0	0	0	0	0	2021-06-08T10:17:56.859363+00:00	5	0	58		No	No	0	1	No	No	No	No	0	Yes	No
[]		1304	32	Recovered	2	6/8/2021	0	2	2	2	2	2	0	0	0	0	0	0	0	0	0	0	0	0	0	0	0	0	0	0	0	0	0	2021-06-08T10:52:38.266445+00:00	5	3	70		No	No	0	2	No	No	No	No	0	No	No
[]		1488	32	Recovered	2	8/4/2021	0	2	2	2	2	2	0	0	0	0	0	0	0	0	0	0	0	0	0	0	0	0	0	0	0	0	0	2021-08-04T10:40:27.015644+00:00	5	0	52		No	No	0	1	No	No	No	No	0	No	No
[]		1498	32	Recovered	2	8/15/2021	0	2	2	2	2	2	0	0	0	0	0	0	0	0	0	0	0	0	0	0	0	0	0	0	0	0	0	2021-08-15T10:29:43.786958+00:00	5	0	77		No	No	0	2	No	No	No	No	0	No	No
[]		1515	32	Recovered	2	8/15/2021	0	2	2	2	2	2	0	0	0	0	0	0	0	0	0	0	0	0	0	0	0	0	0	0	0	0	0	2021-08-15T10:47:45.493123+00:00	5	2	60		Yes	Yes	2	2	No	No	No	No	0	No	No
[]		1560	32	Recovered	2	8/29/2021	0	2	2	2	2	2	0	0	0	0	0	0	0	0	0	0	0	0	0	0	0	0	0	0	0	0	0	2021-08-29T00:00:00+00:00	4	11	55	28	No	No	0	1	No	No	No	No	0	No	No
[]		1596	32	Recovered	2	9/2/2021	0	2	2	2	2	2	0	0	0	0	0	0	0	0	0	0	0	0	0	0	0	0	0	0	0	0	0	2021-09-02T00:00:00+00:00	4	11	51	0	No	No	0	0	No	No	No	Yes	0	No	No
[]		1609	32	Recovered	2	9/2/2021	0	2	2	2	2	2	0	0	0	0	0	0	0	0	0	0	0	0	0	0	0	0	0	0	0	0	0	2021-09-02T00:00:00+00:00	5	2	70		No	No	0	2	No	No	No	No	0	No	Yes
[]		1610	32	Unrecovered	1	9/2/2021	0	2	2	2	2	2	4	0	0	0	4	0	3	0	4	0	0	0	0	0	0	0	0	0	2	0	0	2021-09-02T00:00:00+00:00	5	4	72		No	No	0	0	No	No	No	No	0	No	No
[]		1647	32	Recovered	2	9/3/2021	0	2	2	2	2	2	0	2	0	0	0	0	0	0	0	0	0	0	0	3	0	0	0	0	0	0	0	2021-09-03T00:00:00+00:00	5	0	65	31	No	No	1	0	No	No	No	No	0	No	No
[]		1671	32	Recovered	2	9/5/2021	0	2	2	2	2	2	0	0	0	0	0	0	0	0	0	0	0	0	0	0	0	0	0	0	0	0	0	2021-09-05T00:00:00+00:00	4	11	58		Yes	No	0	2	No	No	No	No	0	No	No
[]		1672	32	Recovered	2	9/5/2021	0	2	2	2	2	2	0	0	0	0	0	0	0	0	0	0	0	0	0	0	0	0	0	0	0	0	0	2021-09-05T00:00:00+00:00	5	0	68		No	No	0	2	No	No	No	No	0	No	Yes
[]		1680	32	Recovered	2	9/5/2021	0	2	2	2	2	2	0	0	0	0	0	0	0	0	0	0	0	0	0	0	0	0	0	0	0	0	0	2021-09-05T00:00:00+00:00	5	1	55		No	No	0	0	No	No	No	No	0	No	No
[]		1687	32	Recovered	2	9/6/2021	0	2	2	2	2	2	0	0	0	0	0	0	0	0	0	0	0	0	0	0	0	0	0	0	0	0	0	2021-09-06T00:00:00+00:00	5	4	79	0	No	No	0	1	No	No	No	No	0	No	No
[]		1729	32	Recovered	2	9/7/2021	0	2	2	2	2	2	0	0	0	0	0	0	0	0	0	0	0	0	0	0	0	0	0	0	0	0	0	2021-09-07T00:00:00+00:00	4	10	66		No	No	0	1	No	No	No	No	0	Yes	No
[]		1840	32	Recovered	2	9/12/2021	0	2	2	2	2	2	0	0	0	0	0	0	0	0	0	0	0	0	0	0	0	0	0	0	0	0	0	2021-09-12T00:00:00+00:00	5	2	52		No	No	0	1	No	No	No	No	0	No	No
[]		1855	32	Recovered	2	9/13/2021	0	2	2	2	2	2	0	0	0	0	0	0	0	0	0	0	0	0	0	0	0	0	0	0	0	0	0	2021-09-13T00:00:00+00:00	5	2	62		No	No	0	1	No	No	No	No	0	Yes	No
[]		1950	32	Recovered	2	9/15/2021	0	2	2	2	2	2	0	0	0	0	0	0	0	0	0	0	0	0	0	0	0	0	0	0	0	0	0	2021-09-15T00:00:00+00:00	5	0	60		No	No	0	1	No	No	No	No	0	No	No
[]		2035	32	Recovered	2	9/17/2021	0	2	2	2	2	2	0	0	0	0	0	0	0	0	0	0	0	0	0	0	0	0	0	0	0	0	0	2021-09-17T00:00:00+00:00	5	2	65		Yes	No	0	1	No	No	No	No	0	No	Yes
[]		2175	32	Recovered	2	9/22/2021	0	2	2	2	2	2	0	0	0	0	0	0	0	0	0	0	0	0	0	0	0	0	0	0	0	0	0	2021-09-22T00:00:00+00:00	5	0	50	2	No	No	0	1	No	No	No	No	0	No	No
[]		2192	32	Unrecovered	1	9/22/2021	0	2	2	2	2	2	0	0	0	0	0	0	0	0	0	0	0	0	0	0	0	0	0	0	0	0	0	2021-09-22T00:00:00+00:00	5	0	56		No	No	0	2	No	No	No	No	0	No	No
[]		2290	32	Recovered	2	9/26/2021	0	2	2	2	2	2	0	0	0	0	0	0	0	0	0	0	0	0	0	0	0	0	0	0	0	0	0	2021-09-26T00:00:00+00:00	5	0	55		No	No	0	3	No	No	Yes	No	0	No	No
[]		2292	32	Recovered	2	9/26/2021	0	2	2	2	2	2	0	0	0	0	0	0	0	0	0	0	0	0	0	0	0	0	0	0	0	0	0	2021-09-26T00:00:00+00:00	5	0	55	36	No	No	0	2	No	No	No	No	0	No	No
[]		2323	32	Recovered	2	9/28/2021	0	2	2	2	2	2	0	0	0	0	0	0	0	0	0	0	0	0	0	0	0	0	0	0	0	0	0	2021-09-28T00:00:00+00:00	4	11	66		No	No	0	2	No	No	No	No	0	No	No
[]		2341	32	Recovered	2	9/28/2021	0	2	2	2	2	2	0	0	0	0	0	0	0	0	0	0	0	0	0	0	0	0	0	0	0	0	0	2021-09-28T00:00:00+00:00	4	9	60	0	No	No	0	2	No	No	No	No	0	No	No
[]		2357	32	Recovered	2	9/28/2021	0	2	2	2	2	2	0	0	0	0	0	0	0	0	0	0	0	0	0	0	0	0	0	0	0	0	0	2021-09-28T00:00:00+00:00	5	0	60		Yes	No	0	1	No	No	No	No	1	Yes	No
[]		2362	32	Recovered	2	9/28/2021	0	2	2	2	2	2	0	0	0	0	0	0	0	0	0	0	0	0	0	0	0	0	0	0	0	0	0	2021-09-28T00:00:00+00:00	5	0	71		No	No	1	0	No	No	No	No	0	No	No
[]		2388	32	Recovered	2	9/29/2021	0	2	2	2	2	2	0	0	0	0	0	0	0	0	0	0	0	0	0	0	0	0	0	0	0	0	0	2021-09-29T00:00:00+00:00	5	4	69	0	No	No	0	2	No	No	No	No	0	No	No
[]		2441	32	Unrecovered	1	10/1/2021	0	2	2	2	2	2	2	0	0	0	0	2	0	0	1	0	0	0	1	0	0	0	0	0	0	0	0	2021-10-01T00:00:00+00:00	5	5	55		No	No	0	2	No	No	No	No	1	No	No
[]		2485	32	Recovered	2	10/5/2021	0	2	2	2	2	2	0	0	0	0	0	0	0	0	0	0	0	0	0	0	0	0	0	0	0	0	0	2021-10-05T00:00:00+00:00	5	5	67		No	No	0	1	No	No	No	No	0	No	No
[]		2502	32	Recovered	2	10/4/2021	0	2	2	2	2	2	0	0	0	0	0	0	0	0	0	0	0	0	0	0	0	0	0	0	0	0	0	2021-10-04T00:00:00+00:00	4	11	75		No	No	0	2	No	No	No	No	0	No	No
[]		2544	32	Recovered	2	10/5/2021	0	2	2	2	2	2	0	0	0	0	0	0	0	0	0	0	0	0	0	0	0	0	0	0	0	0	0	2021-10-05T00:00:00+00:00	5	5	46	0	No	No	0	0	No	No	No	No	0	No	No
[]		2555	32	Recovered	2	10/6/2021	0	2	2	2	2	2	0	0	0	0	0	0	0	0	0	0	0	0	0	0	0	0	0	0	0	0	0	2021-10-06T00:00:00+00:00	4	11	51	28	No	No	0	0	No	No	No	No	0	No	No
[]		2559	32	Unrecovered	1	10/6/2021	0	2	2	2	2	2	0	0	0	0	0	0	0	0	0	0	0	0	0	0	0	0	0	0	0	0	0	2021-10-06T00:00:00+00:00	5	0	92		No	No	0	2	No	No	No	No	0	No	No
[]		2615	32	Recovered	2	10/8/2021	0	2	2	2	2	2	0	0	0	0	0	0	0	0	0	0	0	0	0	0	0	0	0	0	0	0	0	2021-10-08T00:00:00+00:00	5	4	0	61	No	No	0	1	No	No	No	No	0	No	No
[]		2693	32	Recovered	2	10/10/2021	0	2	2	2	2	2	0	0	0	0	0	0	0	0	0	0	0	0	0	0	0	0	0	0	0	0	0	2021-10-10T00:00:00+00:00	5	1	58		No	No	0	1	No	No	No	No	0	No	Yes
[]		2701	32	Recovered	2	10/10/2021	0	2	2	2	2	2	0	0	0	0	0	0	0	0	0	0	0	0	0	0	0	0	0	0	0	0	0	2021-10-10T00:00:00+00:00	4	10	74		No	No	0	2	No	No	No	No	0	No	No
[]		2742	32	Recovered	2	10/11/2021	0	2	2	2	2	2	0	0	0	0	0	0	0	0	0	0	0	0	0	0	0	0	0	0	0	0	0	2021-10-11T00:00:00+00:00	5	3	61	31	No	No	0	1	No	No	No	No	0	No	No
[]		2767	32	Recovered	2	10/11/2021	0	2	2	2	2	2	0	0	0	0	0	0	0	0	0	0	0	0	0	0	0	0	0	0	0	0	0	2021-10-11T00:00:00+00:00	5	5	69		No	No	0	1	No	No	No	No	0	No	No
[]		2770	32	Recovered	2	10/18/2021	0	2	2	2	2	2	0	0	0	0	0	0	0	0	0	0	0	0	0	0	0	0	0	0	0	0	0	2021-10-18T00:00:00+00:00	4	9	55		No	No	0	2	Yes	No	No	No	0	No	No
[]		2852	32	Recovered	2	10/20/2021	0	2	2	2	2	2	0	0	0	0	0	0	0	0	0	0	0	0	0	0	0	0	0	0	0	0	0	2021-10-20T00:00:00+00:00	5	2	65		No	No	0	2	No	No	No	No	0	No	No
[]		2909	32	Recovered	2	10/21/2021	0	2	2	2	2	2	0	0	0	0	0	0	0	0	0	0	0	0	0	0	0	0	0	0	0	0	0	2021-10-21T00:00:00+00:00	5	0	65	35	No	No	0	1	No	No	No	No	0	No	No
[]		2938	32	Recovered	2	10/22/2021	0	2	2	2	2	2	0	0	0	0	0	0	0	0	0	0	0	0	0	0	0	0	0	0	0	0	0	2021-10-22T00:00:00+00:00	5	3	55	0	No	No	0	2	No	No	No	No	0	No	No
[]		2943	32	Recovered	2	10/22/2021	0	2	2	2	2	2	0	0	0	0	0	0	0	0	0	0	0	0	0	0	0	0	0	0	0	0	0	2021-10-22T00:00:00+00:00	5	2	62		Yes	No	0	1	No	No	No	No	0	Yes	No
[]		2983	32	Recovered	2	10/26/2021	0	2	2	2	2	2	0	0	0	0	0	0	0	0	0	0	0	0	0	0	0	0	0	0	0	0	0	2021-10-26T00:00:00+00:00	5	3	68	0	No	No	0	2	No	No	No	No	0	No	No
[]		2994	32	Recovered	2	10/26/2021	0	2	2	2	2	2	0	0	0	0	0	0	0	0	0	0	0	0	0	0	0	0	0	0	0	0	0	2021-10-26T00:00:00+00:00	5	0	65	0	No	No	0	1	No	No	No	No	0	No	No
[]		2997	32	Recovered	2	10/26/2021	0	2	2	2	2	2	0	0	0	0	0	0	0	0	0	0	0	0	0	0	0	0	0	0	0	0	0	2021-10-26T00:00:00+00:00	5	0	60		No	No	0	2	No	No	No	No	0	No	Yes
[]		2999	32	Unrecovered	1	10/26/2021	0	2	2	2	2	2	0	0	0	0	0	0	0	0	0	0	0	0	0	0	0	0	0	0	0	0	3	2021-10-26T00:00:00+00:00	5	3	58		No	No	0	2	No	No	No	No	0	No	No
[]		3027	32	Recovered	2	10/27/2021	0	2	2	2	2	2	0	0	0	0	0	0	0	0	0	0	0	0	0	0	0	0	0	0	0	0	0	2021-10-27T00:00:00+00:00	5	1	26	1	No	No	0	1	No	No	No	No	0	No	No
[]		3119	32	Recovered	2	11/1/2021	0	2	2	2	2	2	0	0	0	0	0	0	0	0	0	0	0	0	0	0	0	0	0	0	0	0	0	2021-11-01T00:00:00+00:00	5	0	63	30	No	No	1	2	No	No	No	No	0	Yes	No
[]		3137	32	Recovered	2	11/16/2021	0	2	2	2	2	2	0	0	0	0	0	0	0	0	0	0	0	0	0	0	0	0	0	0	0	0	0	2021-11-16T00:00:00+00:00	4	10	55	0	No	No	1	1	No	No	No	No	0	No	No
[]		3194	32	Recovered	2	11/18/2021	0	2	2	2	2	2	0	0	0	0	0	0	0	0	0	0	0	0	0	0	0	0	0	0	0	0	0	2021-11-18T00:00:00+00:00	5	0	60	30	No	No	0	2	No	No	No	No	0	No	No
[]		3207	32	Recovered	2	11/18/2021	0	2	2	2	2	2	0	0	0	0	0	0	0	0	0	0	0	0	0	0	0	0	0	0	0	0	0	2021-11-18T00:00:00+00:00	5	4	60		No	No	0	0	No	No	No	No	0	No	No
[]		3228	32	Recovered	2	11/18/2021	0	2	2	2	2	2	0	0	0	0	0	0	0	0	0	0	0	0	0	0	0	0	0	0	0	0	0	2021-11-18T00:00:00+00:00	5	4	68		No	No	0	2	No	No	No	No	0	No	Yes
[]		3244	32	Recovered	2	11/21/2021	0	2	2	2	2	2	0	0	0	0	0	0	0	0	0	0	0	0	0	0	0	0	0	0	0	0	0	2021-11-21T00:00:00+00:00	5	0	75		No	No	1	0	No	No	No	No	0	No	No
[]		3277	32	Recovered	2	11/19/2021	0	2	2	2	2	2	0	0	0	0	0	0	0	0	0	0	0	0	0	0	0	0	0	0	0	0	0	2021-11-19T00:00:00+00:00	5	0	58	0	No	No	0	1	No	No	No	No	0	No	No
[]		3293	32	Unrecovered	1	11/21/2021	0	2	2	2	2	2	0	0	0	0	0	0	0	0	0	0	0	0	0	0	0	0	0	0	0	0	0	2021-11-21T00:00:00+00:00	5	3	62		No	No	0	0	No	No	No	No	0	No	No
[]		3308	32	Recovered	2	11/21/2021	0	2	2	2	2	2	0	0	0	0	0	0	0	0	0	0	0	0	0	0	0	0	0	0	0	0	0	2021-11-21T00:00:00+00:00	5	3	74	0	No	No	0	2	No	No	No	No	0	No	No
[]		3314	32	Recovered	2	11/22/2021	0	2	2	2	2	2	0	0	0	0	0	0	0	0	0	0	0	0	0	0	0	0	0	0	0	0	0	2021-11-22T00:00:00+00:00	5	0	90		No	No	0	1	No	No	No	No	0	No	No
[]		3324	32	Recovered	2	11/22/2021	0	2	2	2	2	2	0	0	0	0	0	0	0	0	0	0	0	0	0	0	0	0	0	0	0	0	0	2021-11-22T00:00:00+00:00	5	0	60		Yes	Yes	1	2	No	No	No	No	1	Yes	No
[]		3353	32	Recovered	2	11/21/2021	0	2	2	2	2	2	0	0	0	0	0	0	0	0	0	0	0	0	0	0	0	0	0	0	0	0	0	2021-11-21T00:00:00+00:00	4	11	55	0	No	No	1	2	No	No	No	No	0	No	No
[]		3355	32	Recovered	2	11/22/2021	0	2	2	2	2	2	0	0	0	0	0	0	0	0	0	0	0	0	0	0	0	0	0	0	0	0	0	2021-11-22T00:00:00+00:00	5	5	70	32	No	No	2	2	No	No	No	No	0	No	No
[]		3357	32	Recovered	2	11/22/2021	0	2	2	2	2	2	0	0	0	0	0	0	0	0	0	0	0	0	0	0	0	0	0	0	0	0	0	2021-11-22T00:00:00+00:00	4	9	65	0	No	No	0	2	No	No	No	No	0	No	No
[]		3366	32	Recovered	2	11/23/2021	0	2	2	2	2	2	0	0	0	0	0	0	0	0	0	0	0	0	0	0	0	0	0	0	0	0	0	2021-11-23T00:00:00+00:00	4	11	42	26	No	No	0	0	No	No	No	No	0	No	No
[]		3401	32	Recovered	2	11/25/2021	0	2	2	2	2	2	0	0	0	0	0	0	0	0	0	0	0	0	0	0	0	0	0	0	0	0	0	2021-11-25T00:00:00+00:00	5	5	60		No	No	0		No	No	No	No	0	No	No
[]		3428	32	Recovered	2	11/25/2021	0	2	2	2	2	2	0	0	0	0	0	0	0	0	0	0	0	0	0	0	0	0	0	0	0	0	0	2021-11-25T00:00:00+00:00	5	1	52		No	No	0	2	No	No	No	No	0	Yes	No
[]		3475	32	Recovered	2	11/26/2021	0	2	2	2	2	2	0	0	0	0	0	0	0	0	0	0	0	0	0	0	0	0	0	0	0	0	0	2021-11-26T00:00:00+00:00	5	0	70		No	No	0	1	No	No	No	No	0	No	No
[]		3483	32	Recovered	2	11/28/2021	0	2	2	2	2	2	0	0	0	0	0	0	0	0	0	0	0	0	0	0	0	0	0	0	0	0	0	2021-11-28T00:00:00+00:00	4	6	64		No	No	0	2	No	No	No	No	0	No	No
[]		3501	32	Recovered	2	11/28/2021	0	2	2	2	2	2	0	0	0	0	0	0	0	0	0	0	0	0	0	0	0	0	0	0	0	0	0	2021-11-28T00:00:00+00:00	4	10	46	28	No	No	0	0	No	No	No	No	0	No	No
[]		3520	32	Recovered	2	11/28/2021	0	2	2	2	2	2	0	0	0	0	0	0	0	0	0	0	0	0	0	0	0	0	0	0	0	0	0	2021-11-28T00:00:00+00:00	5	0	52		No	No	0	1	No	No	No	No	0	No	No
[]		3558	32	Recovered	2	11/30/2021	0	2	2	2	2	2	0	0	0	0	0	0	0	0	0	0	0	0	0	0	0	0	0	0	0	0	0	2021-11-30T00:00:00+00:00	5	1	74		No	No	0	1	No	No	No	No	0	No	Yes
[]		3617	32	Recovered	2	12/3/2021	0	2	2	2	2	2	0	0	0	0	0	0	0	0	0	0	0	0	0	0	0	0	0	0	0	0	0	2021-12-03T00:00:00+00:00	5	2	68	0	No	No	0	1	No	No	No	No	0	No	No
[]		3628	32	Recovered	2	12/3/2021	0	2	2	2	2	2	0	0	0	0	0	0	0	0	0	0	0	0	0	0	0	0	0	0	0	0	0	2021-12-03T00:00:00+00:00	5	0	48	29	No	No	1	0	No	No	No	No	0	No	No
[]		3654	32	Recovered	2	12/6/2021	0	2	2	2	2	2	0	0	0	0	0	0	0	0	0	0	0	0	0	0	0	0	0	0	0	0	0	2021-12-06T00:00:00+00:00	5	2	72	0	No	No	1	0	No	No	No	No	0	No	No
[]		3672	32	Recovered	2	12/7/2021	0	2	2	2	2	2	0	0	0	0	0	0	0	0	0	0	0	0	0	0	0	0	0	0	0	0	0	2021-12-07T00:00:00+00:00	4	11	65	0	No	Yes	2	2	No	No	No	No	0	No	No
[]		3685	32	Recovered	2	12/8/2021	0	2	2	2	2	2	0	0	0	0	0	0	0	0	0	0	0	0	0	0	0	0	0	0	0	0	0	2021-12-08T00:00:00+00:00	5	3	49	0	No	No	0	1	No	No	No	No	0	No	No
[]		3686	32	Recovered	2	12/8/2021	0	2	2	2	2	2	0	0	0	0	0	0	0	0	0	0	0	0	0	0	0	0	0	0	0	0	0	2021-12-08T00:00:00+00:00	5	0	72	0	No	No	0	1	No	No	No	No	0	No	No
[]		3707	32	Recovered	2	12/9/2021	0	2	2	2	2	2	0	0	0	0	0	0	0	0	0	0	0	0	0	0	0	0	0	0	0	0	0	2021-12-09T00:00:00+00:00	5	0	45	0	No	No	0	2	No	No	No	No	0	No	No
[]		3721	32	Recovered	2	12/10/2021	0	2	2	2	2	2	0	0	0	0	0	0	0	0	0	0	0	0	0	0	0	0	0	0	0	0	0	2021-12-10T00:00:00+00:00	5	0	65	0	No	No	1	1	No	No	No	No	0	No	No
[]		3775	32	Recovered	2	12/13/2021	0	2	2	2	2	2	0	0	0	0	0	0	0	0	0	0	0	0	0	0	0	0	0	0	0	0	0	2021-12-13T00:00:00+00:00	5	0	58		No	No	0	0	No	No	No	No	0	No	No
[]		3793	32	Recovered	2	12/14/2021	0	2	2	2	2	2	0	0	0	0	0	0	0	0	0	0	0	0	0	0	0	0	0	0	0	0	0	2021-12-14T00:00:00+00:00	5	1	95		No	No	0	2	No	No	No	No	0	No	No
[]		3863	32	Recovered	2	12/20/2021	0	2	2	2	2	2	0	0	0	0	0	0	0	0	0	0	0	0	0	0	0	0	0	0	0	0	0	2021-12-20T00:00:00+00:00	4	5	68		No	No	0	2	No	No	No	No	0	No	No
[]		3935	32	Recovered	2	12/26/2021	0	2	2	2	2	2	0	0	0	0	0	0	0	0	0	0	0	0	0	0	0	0	0	0	0	0	0	2021-12-26T00:00:00+00:00	5	0	60		No	No	0	4 or more	No	No	No	No	0	No	No
[]		3973	32	Recovered	2	12/31/2021	0	2	2	2	2	2	0	0	0	0	0	0	0	0	0	0	0	0	0	0	0	0	0	0	0	0	0	2021-12-31T00:00:00+00:00	5	2	59	0	No	No	1	1	No	No	No	No	0	No	No
[]		3999	32	Recovered	2	1/5/2022	0	2	2	2	2	2	0	0	0	0	0	0	0	0	0	0	0	0	0	0	0	0	0	0	0	0	0	2022-01-05T00:00:00+00:00	5	0	62		No	No	0	1	No	No	No	No	0	No	No
[]		4023	32	Recovered	2	1/7/2022	0	2	2	2	2	2	0	0	0	0	0	0	0	0	0	0	0	0	0	0	0	0	0	0	0	0	0	2022-01-07T00:00:00+00:00	5	0	60	0	No	No	0	2	No	No	No	No	0	No	No
[]		4097	32	Recovered	2	1/13/2022	0	2	2	2	2	2	0	0	0	0	0	0	0	0	0	0	0	0	0	0	0	0	0	0	0	0	0	2022-01-13T00:00:00+00:00	5	5	59	0	No	No	2	2	No	No	No	No	0	No	No
[]		4136	32	Recovered	2	1/17/2022	0	2	2	2	2	2	0	0	0	0	0	0	0	0	0	0	0	0	0	0	0	0	0	0	0	0	0	2022-01-17T00:00:00+00:00	5	1	80	0	No	Yes	1	1	No	No	No	No	0	Yes	No
[]		4144	32	Recovered	2	1/17/2022	0	2	2	2	2	2	0	0	0	0	0	0	0	0	0	0	0	0	0	0	0	0	0	0	0	0	0	2022-01-17T00:00:00+00:00	4	9	60		No	No	0	2	No	No	No	No	0	No	No
[]		4146	32	Recovered	2	1/18/2022	0	2	2	2	2	2	0	0	0	0	0	0	0	0	0	0	0	0	0	0	0	0	0	0	0	0	0	2022-01-18T00:00:00+00:00	5	2	68		No	No	0	1	No	No	No	No	0	No	No
[]		4266	32	Recovered	2	1/26/2022	0	2	2	2	2	2	0	0	0	0	0	0	0	0	0	0	0	0	0	0	0	0	0	0	0	0	0	2022-01-26T00:00:00+00:00	5	3	65	0	No	No	0	2	No	No	No	No	0	No	No
[]		4300	32	Recovered	2	2/1/2022	0	2	2	2	2	2	0	0	0	0	0	0	0	0	0	0	0	0	0	0	0	0	0	0	0	0	0	2022-02-01T00:00:00+00:00	5	4	60		No	No	0	0	No	No	No	No	0	No	No
[]		4324	32	Recovered	2	2/4/2022	0	2	2	2	2	2	0	0	0	0	0	0	0	0	0	0	0	0	0	0	0	0	0	0	0	0	0	2022-02-04T00:00:00+00:00	5	1	68		No	No	0	2	No	No	No	No	0	No	No
[]		4326	32	Recovered	2	2/4/2022	0	2	2	2	2	2	0	0	0	0	0	0	0	0	0	0	0	0	0	0	0	0	0	0	0	0	0	2022-02-04T00:00:00+00:00	5	0	60		No	No	0	0	No	No	No	No	0	No	No
[]		4350	32	Recovered	2	2/7/2022	0	2	2	2	2	2	0	0	0	0	0	0	0	0	0	0	0	0	0	0	0	0	0	0	0	0	0	2022-02-07T00:00:00+00:00	5	0	50		No	No	0	1	No	No	No	No	0	No	No
[]		26	33	Recovered	2	3/26/2021	0	2	2	2	2	2	0	0	0	0	0	0	0	0	0	0	0	0	0	0	0	0	0	0	0	0	0	2021-03-26T05:23:19.608295+00:00	5	4	64					2	No	No	No	No	0	No	No
[]		84	33	Recovered	2	3/26/2021	0	2	2	2	2	2	0	0	0	0	0	0	0	0	0	0	0	0	0	0	0	0	0	0	0	0	0	2021-03-26T06:43:23.459399+00:00	5	3	80					1	No	No	No	No	0	No	No
[]		166	33	Recovered	2	3/26/2021	0	2	2	2	2	2	0	0	0	0	0	0	0	0	0	0	0	0	0	0	0	0	0	0	0	0	0	2021-03-26T09:09:24.741984+00:00	5	2	68					1	No	No	No	No	0	No	No
[]		168	33	Recovered	2	3/26/2021	0	2	2	2	2	2	0	0	0	0	0	0	0	0	0	0	0	0	0	0	0	0	0	0	0	0	0	2021-03-26T09:12:32.565828+00:00	5	0	69					1	No	No	No	No	0	No	No
[]		179	33	Recovered	2	3/26/2021	0	2	2	2	2	2	0	0	0	0	0	0	0	0	0	0	0	0	0	0	0	0	0	0	0	0	0	2021-03-26T09:34:10.537758+00:00	5	1	63					1	No	No	No	No	1	Yes	No
[]		202	33	Unrecovered	1	3/29/2021	0	2	2	2	2	2	0	0	0	3	0	0	2	0	0	0	0	0	0	0	0	0	0	0	0	0	0	2021-03-29T05:24:45.346309+00:00	5	2	77					1	No	No	Yes	No	0	No	No
[]		239	33	Recovered	2	4/8/2021	0	2	2	2	2	2	0	0	0	0	0	0	0	0	0	0	0	0	0	0	0	0	0	0	0	0	0	2021-04-08T10:19:15.145425+00:00	4	9	55					0	No	No	No	No	0	No	No
[]		251	33	Recovered	2	4/9/2021	0	2	2	2	2	2	0	0	0	0	0	0	0	0	0	0	0	0	0	0	0	0	0	0	0	0	0	2021-04-09T09:49:46.251194+00:00	5	2	65					2	No	No	No	No	1	Yes	No
[]		330	33	Recovered	2	4/11/2021	0	2	2	2	2	2	0	0	0	0	0	0	0	0	0	0	0	0	0	0	0	0	0	0	0	0	0	2021-04-11T10:53:48.111175+00:00	4	10	56					1	No	No	No	No	0	No	No
[]		401	33	Unrecovered	1	4/12/2021	0	2	2	2	2	2	2	0	0	0	2	0	2	0	0	0	0	0	0	0	3	0	0	0	0	0	0	2021-04-12T10:45:15.060924+00:00	5	0	55					0	No	No	Yes	No	0	Yes	No
[]		455	33	Recovered	2	4/15/2021	0	2	2	2	2	2	0	0	0	0	0	0	0	0	0	0	0	0	0	0	0	0	0	0	0	0	0	2021-04-15T08:31:28.591790+00:00	5	2	82					2	No	No	No	No	0	No	No
[]		538	33	Recovered	2	4/20/2021	3	2	2	2	2	2	2	4	0	0	0	1	3	0	0	4	4	3	4	0	0	2	0	3	0	3	0	2021-04-20T09:21:11.721255+00:00	5	2	58					0	No	No	Yes	No	0	No	No
[]		630	33	Recovered	2	4/23/2021	0	2	2	2	2	2	0	0	0	0	0	0	0	0	0	0	0	0	0	0	0	0	0	0	0	0	0	2021-04-23T09:28:26.198866+00:00	5	3	63					1	No	No	Yes	No	0	No	No
[]		649	33	Unrecovered	1	4/23/2021	0	2	2	2	2	2	0	2	0	0	0	0	3	0	0	0	0	0	0	0	0	0	0	0	0	0	0	2021-04-23T10:43:06.478155+00:00	5	3	67					1	No	No	No	No	0	Yes	No
[]		736	33	Recovered	2	5/9/2021	0	2	2	2	2	2	0	0	0	0	0	0	0	0	0	0	0	0	0	0	0	0	0	0	0	0	0	2021-05-09T09:37:48.393921+00:00	5	2	65					0	No	No	No	No	0	No	No
[]		740	33	Recovered	2	5/9/2021	3	2	2	2	2	2	0	0	0	0	0	0	4	0	0	0	0	0	0	0	0	0	0	0	0	0	0	2021-05-09T10:42:00.083637+00:00	5	2	52					1	No	No	No	No	0	No	No
[]		752	33	Unrecovered	1	5/10/2021	0	2	2	2	2	2	0	0	0	0	0	0	0	0	0	0	0	0	0	0	0	0	0	0	0	0	0	2021-05-10T05:35:04.636222+00:00	5	3	65					1	No	No	No	No	0	No	No
[]		760	33	Recovered	2	5/10/2021	0	2	2	2	2	2	0	0	0	0	0	0	0	0	0	0	0	0	0	0	0	0	0	0	0	0	0	2021-05-10T06:44:01.938890+00:00	5	3	64					2	No	No	No	No	0	Yes	No
[]		783	33	Recovered	2	5/10/2021	0	2	2	2	2	2	0	0	0	0	0	0	0	0	0	0	0	0	0	0	0	0	0	0	0	0	0	2021-05-10T10:02:08.085694+00:00	5	3	71					2	No	No	No	No	0	No	Yes
[]		810	33	Recovered	2	5/11/2021	0	2	2	2	2	2	0	0	0	1	0	0	0	0	0	0	0	0	0	0	0	0	0	0	0	0	0	2021-05-11T07:32:44.977289+00:00	5	2	63		Yes	No	0	1	No	No	No	No	1	Yes	No
[]		1034	33	Recovered	2	5/25/2021	0	2	2	2	2	2	0	0	0	0	0	0	0	0	0	0	0	0	0	0	0	0	0	0	0	0	0	2021-05-25T07:24:23.711926+00:00	5	0	67	38	Yes	No	1	1	No	No	No	No	0	Yes	No
[]		1118	33	Recovered	2	5/28/2021	0	2	2	2	2	2	0	2	0	0	0	0	0	0	0	0	0	0	0	3	0	0	0	0	0	0	0	2021-05-28T10:40:12.758930+00:00	4	5	40		No	No	0	2	No	No	No	No	0	No	No
[]		1153	33	Recovered	2	6/1/2021	0	2	2	2	2	2	0	0	0	0	0	0	0	0	0	0	0	0	0	0	0	0	0	0	0	0	0	2021-06-01T08:28:51.108793+00:00	5	2	75		No	No	0	1	No	No	No	No	0	No	No
[]		1178	33	Recovered	2	6/2/2021	0	2	2	2	2	2	0	0	0	0	0	0	0	0	0	0	0	0	3	0	0	0	0	0	0	0	0	2021-06-02T08:47:52.635288+00:00	5	4	64	30	No	No	0	1	No	No	No	No	0	Yes	No
[]		1222	33	Recovered	2	6/7/2021	0	2	2	2	2	2	0	0	0	0	0	0	0	0	0	0	0	0	0	0	0	0	0	0	0	0	0	2021-06-07T08:01:33.273161+00:00	5	0	75		No	No	0	2	No	No	No	No	0	No	No
[]		1296	33	Recovered	2	6/8/2021	0	2	2	2	2	2	0	0	0	0	0	0	0	0	0	0	0	0	0	0	0	0	0	0	0	0	0	2021-06-08T10:13:51.127809+00:00	5	3	64		No	No	0	2	No	No	No	No	0	No	No
[]		1409	33	Recovered	2	7/23/2021	0	2	2	2	2	2	0	0	0	0	0	0	0	0	0	0	0	0	0	0	0	0	0	0	0	0	0	2021-07-23T10:08:23.696024+00:00	5	2	60		No	No	0	3	No	No	No	No	0	No	No
[]		1485	33	Recovered	2	8/4/2021	0	2	2	2	2	2	0	0	0	0	0	0	0	0	0	0	0	0	0	0	0	0	0	0	0	0	0	2021-08-04T10:28:32.956228+00:00	5	3	74		No	No	0	1	No	No	No	No	0	Yes	No
[]		1620	33	Recovered	2	9/3/2021	0	2	2	2	2	2	0	0	0	0	0	0	0	0	0	0	0	0	0	0	0	0	0	0	0	0	0	2021-09-03T00:00:00+00:00	5	2	70		No	No	0	1	No	No	No	No	0	No	No
[]		1710	33	Recovered	2	9/6/2021	0	2	2	2	2	2	0	0	0	0	0	0	0	0	0	0	0	0	0	0	0	0	0	0	0	0	0	2021-09-06T00:00:00+00:00	5	0	52		No	No	0	1	No	No	No	No	0	No	No
[]		1784	33	Recovered	2	9/10/2021	0	2	2	2	2	2	0	0	0	0	0	0	0	0	0	0	0	0	0	0	0	0	0	0	0	0	0	2021-09-10T00:00:00+00:00	5	0	65		No	No	0	2	No	No	No	No	0	No	No
[]		1789	33	Recovered	2	9/10/2021	0	2	2	2	2	2	0	0	0	0	0	0	0	0	0	0	0	0	0	0	0	0	0	0	0	0	0	2021-09-10T00:00:00+00:00	5	0	70		No	No	0	1	No	No	No	No	1	No	No
[]		1864	33	Recovered	2	9/13/2021	0	2	2	2	2	2	0	0	0	0	0	0	0	0	0	0	0	0	0	0	0	0	0	0	0	0	0	2021-09-13T00:00:00+00:00	5	0	50	0	No	No	0	1	No	No	No	No	0	No	No
[]		1893	33	Unrecovered	1	9/14/2021	0	2	2	2	2	2	0	0	0	0	0	0	0	0	0	0	0	0	0	0	0	0	0	0	0	0	0	2021-09-14T00:00:00+00:00	5	3	52	27	No	No	0	1	No	No	No	No	0	No	No
[]		1998	33	Recovered	2	9/16/2021	0	2	2	2	2	2	0	0	0	0	0	0	0	0	0	0	0	0	0	0	0	0	0	0	0	0	0	2021-09-16T00:00:00+00:00	5	5	53		No	No	0	1	No	No	No	No	0	No	No
[]		2146	33	Recovered	2	9/21/2021	0	2	2	2	2	2	0	0	0	0	0	0	0	0	0	0	0	0	0	0	0	0	0	0	0	0	0	2021-09-21T00:00:00+00:00	5	5	70	0	No	No	0	1	No	No	No	No	0	No	No
[]		2171	33	Recovered	2	9/22/2021	0	2	2	2	2	2	0	0	0	0	0	0	0	0	0	0	0	0	0	0	0	0	0	0	0	0	0	2021-09-22T00:00:00+00:00	5	3	73		No	No	0	2	No	No	No	No	0	No	No
[]		2248	33	Recovered	2	9/24/2021	0	2	2	2	2	2	0	0	0	0	0	0	0	0	0	0	0	0	0	0	0	0	0	0	0	0	0	2021-09-24T00:00:00+00:00	5	3	60		No	No	0	2	No	No	No	No	0	No	No
[]		2282	33	Recovered	2	9/26/2021	0	2	2	2	2	2	0	0	0	0	0	0	0	0	0	0	0	0	0	0	0	0	0	0	0	0	0	2021-09-26T00:00:00+00:00	5	3	70	0	No	No	0	1	No	No	No	No	0	No	No
[]		2303	33	Recovered	2	9/27/2021	0	2	2	2	2	2	0	0	0	0	0	0	0	0	0	0	0	0	0	0	0	0	0	0	0	0	0	2021-09-27T00:00:00+00:00	5	1	56	0	No	No	0	1	No	No	No	No	0	No	No
[]		2392	33	Recovered	2	9/29/2021	0	2	2	2	2	2	0	0	0	0	0	0	0	0	0	0	0	0	0	0	0	0	0	0	0	0	0	2021-09-29T00:00:00+00:00	5	4	78		No	No	0	1	No	No	No	No	1	No	No
[]		2496	33	Recovered	2	10/4/2021	0	2	2	2	2	2	0	0	0	0	0	0	0	0	0	0	0	0	0	0	0	0	0	0	0	0	0	2021-10-04T00:00:00+00:00	5	0	62	0	No	No	0	1	No	No	No	No	0	No	No
[]		2542	33	Recovered	2	10/4/2021	0	2	2	2	2	2	0	0	0	0	0	0	0	0	0	0	0	0	0	0	0	0	0	0	0	0	0	2021-10-04T00:00:00+00:00	5	0	65	32	No	No	0	1	No	No	No	No	0	No	No
[]		2556	33	Recovered	2	10/6/2021	0	2	2	2	2	2	0	0	0	0	0	0	0	0	0	0	0	0	0	0	0	0	0	0	0	0	0	2021-10-06T00:00:00+00:00	5	6	67		No	No	0	2	No	No	Yes	No	0	No	Yes
[]		2599	33	Recovered	2	10/6/2021	0	2	2	2	2	2	0	0	0	0	0	0	0	0	0	0	0	0	0	0	0	0	0	0	0	0	0	2021-10-06T00:00:00+00:00	4	10	55		No	No	0	2	No	No	No	No	0	No	No
[]		2600	33	Recovered	2	10/6/2021	0	2	2	2	2	2	0	0	0	0	0	0	0	0	0	0	0	0	0	0	0	0	0	0	0	0	0	2021-10-06T00:00:00+00:00	4	10	58		No	No	0	1	No	No	No	No	0	No	No
[]		2679	33	Recovered	2	10/10/2021	0	2	2	2	2	2	0	0	0	0	0	0	0	0	0	0	0	0	0	0	0	0	0	0	0	0	0	2021-10-10T00:00:00+00:00	5	2	55	32	No	No	0	2	No	No	No	No	0	Yes	No
[]		2690	33	Recovered	2	10/10/2021	0	2	2	2	2	2	0	0	0	0	0	0	0	0	0	0	0	0	0	0	0	0	0	0	0	0	0	2021-10-10T00:00:00+00:00	5	2	60		No	No	0	2	No	No	No	No	0	No	No
[]		2698	33	Recovered	2	10/10/2021	0	2	2	2	2	2	0	0	0	0	0	0	0	0	0	0	0	0	0	0	0	0	0	0	0	0	0	2021-10-10T00:00:00+00:00	5	3	75	0	No	No	0	2	No	No	No	No	0	No	No
[]		2708	33	Recovered	2	10/10/2021	0	2	2	2	2	2	0	0	0	0	0	0	0	0	0	0	0	0	0	0	0	0	0	0	0	0	0	2021-10-10T00:00:00+00:00	5	0	52		No	No	0	2	No	No	No	No	0	No	No
[]		2713	33	Recovered	2	10/10/2021	0	2	2	2	2	2	0	0	0	0	0	0	0	0	0	0	0	0	0	0	0	0	0	0	0	0	0	2021-10-10T00:00:00+00:00	4	10	47		No	No	0	2	No	No	No	No	0	No	No
[]		2714	33	Recovered	2	10/10/2021	0	2	2	2	2	2	0	0	0	0	0	0	0	0	0	0	0	0	0	0	0	0	0	0	0	0	0	2021-10-10T00:00:00+00:00	5	1	56		No	No	0	0	No	No	Yes	No	0	No	No
[]		2715	33	Recovered	2	10/10/2021	0	2	2	2	2	2	0	0	0	0	0	0	0	0	0	0	0	0	0	0	0	0	0	0	0	0	0	2021-10-10T00:00:00+00:00	5	0	52		No	No	0	2	No	No	No	No	0	No	No
[]		2721	33	Recovered	2	10/11/2021	0	2	2	2	2	2	0	0	0	0	0	0	0	0	0	0	0	0	0	0	0	0	0	0	0	0	0	2021-10-11T00:00:00+00:00	5	0	60		No	No	0	2	No	No	No	No	0	No	Yes
[]		2744	33	Recovered	2	10/11/2021	0	2	2	2	2	2	0	0	0	0	0	0	0	0	0	0	0	0	0	0	0	0	3	0	0	0	0	2021-10-11T00:00:00+00:00	5	6	74	36	No	No	0	1	No	No	No	No	0	No	No
[]		2776	33	Recovered	2	10/18/2021	0	2	2	2	2	2	0	0	0	0	0	0	0	0	0	0	0	0	0	0	0	0	0	0	0	0	0	2021-10-18T00:00:00+00:00	5	1	68		No	No	0	0	No	No	No	No	0	No	No
[]		2828	33	Recovered	2	10/19/2021	0	2	2	2	2	2	0	0	0	0	0	0	0	0	0	0	0	0	0	0	0	0	0	0	0	0	0	2021-10-19T00:00:00+00:00	5	2	65		Yes	No	0	4 or more	No	No	No	No	1	Yes	No
[]		2883	33	Unrecovered	1	10/21/2021	0	2	2	2	2	2	0	0	0	0	0	0	0	0	0	0	0	0	0	0	0	0	0	0	0	0	0	2021-10-21T00:00:00+00:00	4	5	65	30	No	No	0	0	No	No	No	No	0	No	No
[]		2924	33	Recovered	2	10/22/2021	0	2	2	2	2	2	0	0	0	0	0	0	0	0	0	0	0	0	0	0	0	0	0	0	0	0	0	2021-10-22T00:00:00+00:00	5	0	62		No	No	0	2	No	No	No	No	0	No	No
[]		2969	33	Recovered	2	10/25/2021	0	2	2	2	2	2	0	0	0	0	0	0	0	0	0	0	0	0	0	0	0	0	0	0	0	0	0	2021-10-25T00:00:00+00:00	5	5	58		No	No	0	1	No	No	No	No	0	No	No
[]		2975	33	Recovered	2	10/25/2021	0	2	2	2	2	2	0	0	0	0	0	0	0	0	0	0	0	0	0	0	0	0	0	0	0	0	0	2021-10-25T00:00:00+00:00	4	10	60		No	No	3	2	No	No	No	No	0	No	No
[]		2982	33	Recovered	2	10/26/2021	0	2	2	2	2	2	0	0	0	0	0	0	0	0	0	0	0	0	0	0	0	0	0	0	0	0	0	2021-10-26T00:00:00+00:00	5	1	63		No	No	0	1	No	No	No	No	0	No	No
[]		3037	33	Recovered	2	10/28/2021	0	2	2	2	2	2	0	0	0	0	0	0	0	0	0	0	0	0	0	0	0	0	0	0	0	0	0	2021-10-28T00:00:00+00:00	5	3	56		No	No	0	0	No	No	No	No	0	No	No
[]		3107	33	Recovered	2	10/31/2021	0	2	2	2	2	2	0	0	0	0	0	0	0	0	0	0	0	0	0	0	0	0	0	0	0	0	0	2021-10-31T00:00:00+00:00	5	0	50	28	No	No	0	1	No	No	No	No	0	No	No
[]		3124	33	Recovered	2	11/1/2021	0	2	2	2	2	2	0	0	0	0	0	0	0	0	0	0	0	0	0	0	0	0	0	0	0	0	0	2021-11-01T00:00:00+00:00	5	3	60		No	No	0	1	No	No	No	No	0	No	No
[]		3154	33	Unrecovered	1	11/17/2021	0	2	2	2	2	2	0	2	0	0	0	0	0	0	0	0	0	0	0	0	0	0	0	0	0	0	4	2021-11-17T00:00:00+00:00	4	9	60		No	No	0	1	No	No	No	No	0	No	No
[]		3172	33	Recovered	2	11/17/2021	0	2	2	2	2	2	0	0	0	0	0	0	0	0	0	0	0	0	0	0	0	0	0	0	0	0	0	2021-11-17T00:00:00+00:00	5	4	52	28	No	No	0	1	No	No	No	No	0	No	No
[]		3206	33	Recovered	2	11/17/2021	0	2	2	2	2	2	0	0	0	0	0	0	0	0	0	0	0	0	0	0	0	0	0	0	0	0	0	2021-11-17T00:00:00+00:00	5	7	62	29	No	No	0	2	No	No	No	No	0	No	No
[]		3213	33	Recovered	2	11/18/2021	0	2	2	2	2	2	0	0	0	0	0	0	0	0	0	0	0	0	0	0	0	0	0	0	0	0	0	2021-11-18T00:00:00+00:00	5	0	80		No	No	0	2	No	No	No	No	0	No	No
[]		3289	33	Recovered	2	11/21/2021	0	2	2	2	2	2	0	0	0	0	0	0	0	0	0	0	0	0	0	0	0	0	0	0	0	0	0	2021-11-21T00:00:00+00:00	5	1	74		No	No	0	2	No	No	No	No	0	No	No
[]		3405	33	Recovered	2	11/25/2021	0	2	2	2	2	2	0	0	0	0	0	0	0	0	0	0	0	0	0	0	0	0	0	0	0	0	0	2021-11-25T00:00:00+00:00	5	2	69		No	No	0	2	No	No	No	No	0	No	No
[]		3487	33	Recovered	2	11/28/2021	0	2	2	2	2	2	0	0	0	0	0	0	0	0	0	0	0	0	0	0	0	0	0	0	0	0	0	2021-11-28T00:00:00+00:00	5	2	60		No	No	0	1	No	No	No	No	0	No	No
[]		3503	33	Recovered	2	11/28/2021	0	2	2	2	2	2	0	0	0	0	0	0	0	0	0	0	0	0	0	0	0	0	0	0	0	0	0	2021-11-28T00:00:00+00:00	5	0	55	0	No	No	0	2	No	No	No	No	0	No	No
[]		3530	33	Recovered	2	11/29/2021	0	2	2	2	2	2	0	0	0	0	0	0	0	0	0	0	0	0	0	0	0	0	0	0	0	0	0	2021-11-29T00:00:00+00:00	5	2	70		No	No	0	1	No	No	No	No	0	No	No
[]		3551	33	Recovered	2	11/30/2021	0	2	2	2	2	2	0	0	0	0	0	0	0	0	0	0	0	0	0	0	0	0	0	0	0	0	0	2021-11-30T00:00:00+00:00	5	3	80		No	No	0	2	No	No	No	No	0	No	No
[]		3554	33	Recovered	2	11/30/2021	0	2	2	2	2	2	0	0	0	0	0	0	0	0	0	0	0	0	0	0	0	0	0	0	0	0	0	2021-11-30T00:00:00+00:00	5	2	55		No	No	0	1	No	No	No	No	0	No	No
[]		3584	33	Recovered	2	12/2/2021	0	2	2	2	2	2	0	0	0	0	0	0	0	0	0	0	0	0	0	0	0	0	0	0	0	0	0	2021-12-02T00:00:00+00:00	5	0	44		No	No	0	2	No	No	No	No	0	No	No
[]		3603	33	Recovered	2	12/2/2021	0	2	2	2	2	2	0	0	0	0	0	0	0	0	0	0	0	0	0	0	0	0	0	0	0	0	0	2021-12-02T00:00:00+00:00	5	0	56	0	No	No	0	0	No	No	No	No	0	No	No
[]		3651	33	Recovered	2	12/6/2021	0	2	2	2	2	2	0	0	0	0	0	0	0	0	0	0	0	0	0	0	0	0	0	0	0	0	0	2021-12-06T00:00:00+00:00	5	0	58		No	No	0	0	No	No	No	No	0	No	No
[]		3676	33	Recovered	2	12/7/2021	0	2	2	2	2	2	0	0	0	0	0	0	0	0	0	0	0	0	0	0	0	0	0	0	0	0	0	2021-12-07T00:00:00+00:00	5	4	70	0	No	No	0	1	No	No	No	No	0	No	No
[]		3677	33	Recovered	2	12/7/2021	0	2	2	2	2	2	0	0	0	0	0	0	0	0	0	0	0	0	0	0	0	0	0	0	0	0	0	2021-12-07T00:00:00+00:00	5	0	62	0	No	No	0	0	No	No	No	No	0	No	No
[]		3700	33	Recovered	2	12/9/2021	0	2	2	2	2	2	0	0	0	0	0	0	0	0	0	0	0	0	0	0	0	0	0	0	0	0	0	2021-12-09T00:00:00+00:00	5	0	63	0	No	No	2	1	No	No	No	No	0	No	No
[]		3724	33	Recovered	2	12/10/2021	0	2	2	2	2	2	0	0	0	0	0	0	0	0	0	0	0	0	0	0	0	0	0	0	0	0	0	2021-12-10T00:00:00+00:00	4	10	51	0	No	No	0	1	No	No	No	No	0	No	No
[]		4027	33	Recovered	2	1/7/2022	0	2	2	2	2	2	0	0	0	0	0	0	0	0	0	0	0	0	0	0	0	0	0	0	0	0	0	2022-01-07T00:00:00+00:00	4	10	52	0	No	No	2	2	No	No	No	No	0	No	No
[]		4056	33	Recovered	2	1/10/2022	0	2	2	2	2	2	0	0	0	0	0	0	0	0	0	0	0	0	0	0	0	0	0	0	0	0	0	2022-01-10T00:00:00+00:00	5	3	73	32	No	No	1	1	No	No	No	No	0	No	No
[]		4073	33	Recovered	2	1/11/2022	0	2	2	2	2	2	0	0	0	0	0	0	0	0	0	0	0	0	0	0	0	0	0	0	0	0	0	2022-01-11T00:00:00+00:00	5	0	65		No	No	0	2	No	No	No	No	0	No	No
[]		4098	33	Recovered	2	1/13/2022	0	2	2	2	2	2	0	0	0	0	0	0	0	0	0	0	0	0	0	0	0	0	0	0	0	0	0	2022-01-13T00:00:00+00:00	5	2	53	0	No	No	0	1	No	No	No	No	0	No	No
[]		4172	33	Recovered	2	1/19/2022	0	2	2	2	2	2	0	0	0	0	0	0	0	0	0	0	0	0	0	0	0	0	0	0	0	0	0	2022-01-19T00:00:00+00:00	5	2	50		Yes	No	0	2	No	No	No	No	0	Yes	No
[]		4190	33	Recovered	2	1/20/2022	0	2	2	2	2	2	0	0	0	0	0	0	0	0	0	0	0	0	0	0	0	0	0	0	0	0	0	2022-01-20T00:00:00+00:00	5	0	67	0	No	No	1	1	No	No	No	No	0	No	No
[]		4256	33	Recovered	2	1/25/2022	0	2	2	2	2	2	0	0	0	0	0	0	0	0	0	0	0	0	0	0	0	0	0	0	0	0	0	2022-01-25T00:00:00+00:00	5	0	70		No	No	0	1	No	No	No	No	0	No	No
[]		4315	33	Recovered	2	2/3/2022	0	2	2	2	2	2	0	0	0	0	0	0	0	0	0	0	0	0	0	0	0	0	0	0	0	0	0	2022-02-03T00:00:00+00:00	5	0	62		No	No	0	1	No	No	No	No	0	No	No
[]		4339	33	Recovered	2	2/6/2022	0	2	2	2	2	2	0	0	0	0	0	0	0	0	0	0	0	0	0	0	0	0	0	0	0	0	0	2022-02-06T00:00:00+00:00	4	9	70		No	No	0	2	No	No	No	No	0	No	No
[]		4344	33	Recovered	2	2/7/2022	0	2	2	2	2	2	0	0	0	0	0	0	0	0	0	0	0	0	0	0	0	0	0	0	0	0	0	2022-02-07T00:00:00+00:00	5	2	53	31	No	No	0	1	No	No	No	No	0	No	No
[]		138	34	Recovered	2	3/26/2021	0	2	2	2	2	2	0	0	0	0	0	0	0	0	0	0	0	0	0	0	0	0	0	0	0	0	0	2021-03-26T08:17:01.934415+00:00	5	1	65					2	No	No	No	No	0	No	No
[]		227	34	Recovered	2	4/8/2021	0	2	2	2	2	2	0	0	0	0	0	0	0	0	0	0	0	0	0	0	0	0	0	0	0	0	0	2021-04-08T09:24:45.735467+00:00	5	3	60					1	No	No	No	No	0	Yes	No
[]		281	34	Unrecovered	1	4/11/2021	0	2	2	2	2	2	3	0	3	3	0	4	2	0	0	4	0	4	3	0	4	0	0	3	0	1	0	2021-04-11T07:47:28.204958+00:00	5	3	53					1	No	No	No	No	1	No	No
[]		286	34	Recovered	2	4/11/2021	0	2	2	2	2	2	0	2	0	0	0	0	0	0	0	0	0	0	0	0	0	0	0	0	0	0	0	2021-04-11T08:24:42.903059+00:00	4	11	70					1	No	No	No	No	0	No	No
[]		304	34	Recovered	2	4/11/2021	0	2	2	2	2	2	0	0	0	0	0	0	0	0	0	0	0	0	0	0	0	0	0	0	0	0	0	2021-04-11T09:40:50.139674+00:00	4	7	52					2	No	No	No	No	0	No	No
[]		338	34	Recovered	2	4/11/2021	0	2	2	2	2	2	0	0	0	0	0	0	0	0	0	0	0	0	0	0	0	0	0	0	0	0	0	2021-04-11T11:16:43.496336+00:00	5	3	75					1	No	No	No	No	0	No	No
[]		412	34	Recovered	2	4/13/2021	0	2	2	2	2	2	0	0	0	0	0	0	0	0	0	0	0	0	0	0	0	0	0	0	0	0	0	2021-04-13T05:00:54.698302+00:00	5	5	65					0	No	No	No	No	0	No	Yes
[]		477	34	Recovered	2	4/18/2021	0	2	2	2	2	2	0	0	0	0	0	0	0	0	0	0	0	0	0	0	0	0	0	0	0	0	0	2021-04-18T04:07:57.385371+00:00	5	1	66					3	No	No	No	No	0	No	No
[]		484	34	Recovered	2	4/18/2021	0	2	2	2	2	2	0	0	0	0	0	0	0	0	0	0	0	0	0	0	0	0	0	0	0	0	0	2021-04-18T04:36:43.862016+00:00	5	3	73					2	No	No	No	No	0	No	No
[]		509	34	Recovered	2	4/19/2021	0	2	2	2	2	2	0	0	0	0	0	0	0	0	0	0	0	0	0	0	0	0	0	0	0	0	0	2021-04-19T09:40:00.289580+00:00	5	4	57					2	Yes	Yes	No	No	0	No	No
[]		511	34	Recovered	2	4/19/2021	0	2	2	2	2	2	0	0	0	0	0	0	0	0	0	0	0	0	0	0	0	0	0	0	0	0	0	2021-04-19T10:17:44.997221+00:00	5	1	67					1	No	No	No	No	0	No	Yes
[]		544	34	Recovered	2	4/20/2021	0	2	2	2	2	2	0	0	0	0	0	0	0	0	0	0	0	0	0	0	0	0	0	0	0	0	0	2021-04-20T09:37:09.004985+00:00	5	5	56					2	No	No	No	No	0	No	No
[]		605	34	Recovered	2	4/22/2021	0	2	2	2	2	2	0	0	0	0	0	0	0	0	0	0	0	0	0	0	0	0	0	0	0	0	0	2021-04-22T10:30:17.943851+00:00	5	0	78					2	No	No	No	No	0	No	No
[]		620	34	Recovered	2	4/22/2021	0	2	2	2	2	2	0	0	0	0	0	0	0	0	0	0	0	0	0	0	0	0	0	0	0	0	0	2021-04-22T10:51:32.203188+00:00	4	0	56					0	No	No	No	No	0	No	No
[]		640	34	Recovered	2	4/23/2021	0	2	2	2	2	2	0	0	0	0	0	0	0	0	0	0	0	0	0	0	0	0	0	0	0	0	0	2021-04-23T10:28:32.550264+00:00	4	9	72					2	No	No	Yes	No	0	No	No
[]		671	34	Recovered	2	5/5/2021	0	2	2	2	2	2	0	2	0	0	0	0	0	0	1	0	0	0	0	0	0	0	0	0	0	0	0	2021-05-05T07:22:44.506081+00:00	5	4	60					1	No	No	No	No	0	No	Yes
[]		687	34	Recovered	2	5/6/2021	0	2	2	2	2	2	0	0	0	0	0	0	0	0	0	0	0	0	0	0	0	0	0	0	0	0	0	2021-05-06T06:35:24.512337+00:00	5	3	50					2	No	No	No	No	0	No	No
[]		714	34	Unrecovered	1	5/9/2021	0	2	2	2	2	2	0	0	0	0	0	0	0	0	0	0	0	0	0	0	0	0	0	0	0	0	0	2021-05-09T06:35:02.421331+00:00	5	3	70					1	No	No	No	No	0	No	No
[]		749	34	Recovered	2	5/9/2021	0	2	2	2	2	2	0	0	0	0	0	0	0	0	0	0	0	0	0	0	0	0	0	0	0	0	0	2021-05-09T11:08:02.670533+00:00	5	0	63					2	No	No	No	No	0	No	No
[]		763	34	Recovered	2	5/10/2021	0	2	2	2	2	2	0	0	0	0	0	0	0	0	0	0	0	0	0	0	0	0	0	0	0	0	0	2021-05-10T07:00:04.033196+00:00	4	9	54					2	No	No	No	No	0	No	No
[]		813	34	Recovered	2	5/11/2021	0	2	2	2	2	2	0	0	0	0	0	0	0	0	0	0	0	0	0	0	0	0	0	0	0	0	0	2021-05-11T08:15:00.957475+00:00	5	2	58		No	No	0	2	No	No	No	No	0	No	No
[]		859	34	Recovered	2	5/12/2021	0	2	2	2	2	2	0	0	0	0	0	0	0	0	0	0	0	0	0	0	0	0	0	0	0	0	0	2021-05-12T10:32:37.051750+00:00	4	11	62	36	No	No	0	1	No	No	No	No	0	No	No
[]		871	34	Recovered	2	5/12/2021	0	2	2	2	2	2	0	0	0	0	0	0	0	0	0	0	0	0	0	0	0	0	0	0	0	0	0	2021-05-12T11:05:58.004367+00:00	5	5	56	32	No	No	1	2	No	No	No	No	0	No	No
[]		890	34	Recovered	2	5/13/2021	0	2	2	2	2	2	0	0	0	0	0	0	0	0	0	0	0	0	0	0	0	0	0	0	0	0	0	2021-05-13T10:24:54.841334+00:00	5	2	68		No	No	0	2	No	No	No	No	0	Yes	No
[]		904	34	Unrecovered	1	5/14/2021	0	2	2	2	2	2	0	0	0	0	0	0	0	0	0	0	3	0	0	0	4	0	0	0	0	0	0	2021-05-14T07:53:23.059465+00:00	5	0	50		No	No	0	1	No	No	No	No	0	No	No
[]		924	34	Recovered	2	5/14/2021	0	2	2	2	2	2	0	0	0	0	0	0	0	0	0	0	0	0	0	0	0	0	0	0	0	0	0	2021-05-14T10:29:55.796695+00:00	5	0	85	0	No	No	0	2	No	No	No	No	0	No	No
[]		1021	34	Recovered	2	5/23/2021	0	2	2	2	2	2	0	0	0	0	0	0	0	0	0	0	0	0	0	0	0	0	0	0	0	0	0	2021-05-23T10:35:57.655266+00:00	5	3	68	36	No	No	1	2	No	No	No	No	0	No	No
[]		1060	34	Recovered	2	5/25/2021	0	2	2	2	2	2	0	0	0	0	0	0	0	0	0	0	0	0	0	3	0	0	0	0	0	0	0	2021-05-25T10:32:55.187985+00:00	5	2	58	29	No	No	1	2	No	No	Yes	No	0	No	No
[]		1135	34	Recovered	2	5/31/2021	0	2	2	2	2	2	0	0	0	0	0	0	0	0	0	0	0	0	0	0	0	0	0	0	0	0	0	2021-05-31T07:15:56.559819+00:00	5	0	65	36	No	No	0	2	No	No	No	No	0	No	No
[]		1224	34	Recovered	2	6/7/2021	0	2	2	2	2	2	0	0	0	0	0	0	0	0	0	0	0	0	0	0	0	0	0	0	0	0	0	2021-06-07T08:11:52.762328+00:00	5	5	65	39	No	No	0	1	No	No	No	No	0	No	No
[]		1301	34	Unrecovered	1	6/8/2021	0	2	2	2	2	2	0	0	0	3	0	0	0	0	0	0	0	0	0	0	0	0	0	0	0	3	0	2021-06-08T10:41:15.447961+00:00	5	11	53		No	No	0	1	No	No	No	No	0	No	No
[]		1396	34	Unrecovered	1	7/22/2021	0	2	2	2	2	2	0	1	1	0	0	0	0	0	0	0	1	0	0	2	0	0	0	0	0	0	0	2021-07-22T06:48:24.696244+00:00	5	2	64		No	No	0	2	No	No	No	No	0	No	No
[]		1462	34	Unrecovered	1	8/4/2021	2	2	2	2	2	2	0	0	0	0	0	0	0	0	0	0	0	0	0	0	0	0	0	0	0	0	0	2021-08-04T08:16:40.951914+00:00	5	6	50	30	No	No	0	1	No	No	No	No	0	No	No
[]		1518	34	Recovered	2	8/15/2021	0	2	2	2	2	2	0	0	0	0	0	0	0	0	0	0	0	0	0	0	0	0	0	0	0	0	0	2021-08-15T10:51:47.571737+00:00	5	0	42	32	No	No	0	2	No	No	No	No	0	No	No
[]		1533	34	Recovered	2	8/16/2021	0	2	2	2	2	2	0	0	0	0	0	0	0	0	0	0	0	0	0	0	0	0	0	0	0	0	0	2021-08-16T10:16:59.598788+00:00	5	5	74		No	No	0	2	No	No	No	No	0	No	No
[]		1622	34	Recovered	2	9/3/2021	0	2	2	2	2	2	0	0	0	0	0	0	0	0	0	0	0	0	0	0	0	0	0	0	0	0	0	2021-09-03T00:00:00+00:00	4	11	50	32	No	No	0	1	No	No	No	No	0	No	No
[]		1648	34	Recovered	2	9/5/2021	0	2	2	2	2	2	0	0	0	0	0	0	0	0	0	0	0	0	0	0	0	0	0	0	0	0	0	2021-09-05T00:00:00+00:00	5	0	57	0	No	No	0	1	No	No	No	Yes	0	No	No
[]		1697	34	Recovered	2	9/6/2021	0	2	2	2	2	2	0	0	0	0	0	0	0	0	0	0	0	0	0	0	0	0	0	0	0	0	0	2021-09-06T00:00:00+00:00	5	3	74	0	No	No	0	1	No	No	No	No	0	No	No
[]		1715	34	Recovered	2	9/6/2021	0	2	2	2	2	2	0	0	0	0	0	0	0	0	0	0	0	0	0	0	0	0	0	0	0	0	0	2021-09-06T00:00:00+00:00	5	6	63		No	No	0	1	No	No	No	No	0	No	No
[]		1734	34	Recovered	2	9/7/2021	0	2	2	2	2	2	0	0	0	0	0	0	0	0	0	0	0	0	0	0	0	0	0	0	0	0	0	2021-09-07T00:00:00+00:00	5	0	65		No	No	0	1	No	No	No	No	0	No	No
[]		1802	34	Unrecovered	1	9/10/2021	0	2	2	2	2	2	0	3	0	0	0	0	2	0	0	0	0	0	0	0	0	0	0	0	0	0	0	2021-09-10T00:00:00+00:00	5	4	52	30	No	No	0	0	No	No	No	No	0	No	No
[]		1881	34	Unrecovered	1	9/13/2021	0	2	2	2	2	2	0	0	0	0	0	0	3	0	0	0	0	0	0	0	0	0	0	0	0	0	0	2021-09-13T00:00:00+00:00	5	4	66	32	No	No	0	2	No	No	No	No	0	Yes	No
[]		1898	34	Recovered	2	9/14/2021	0	2	2	2	2	2	0	0	0	0	0	0	0	0	0	0	0	0	0	0	0	0	0	0	0	0	0	2021-09-14T00:00:00+00:00	5	2	71		No	No	0	2	No	No	No	No	0	No	No
[]		1932	34	Recovered	2	9/14/2021	0	2	2	2	2	2	0	0	0	0	0	0	0	0	0	0	0	0	0	0	0	0	0	0	0	0	0	2021-09-14T00:00:00+00:00	5	2	58	32	No	No	0	2	No	No	Yes	No	0	Yes	No
[]		2006	34	Recovered	2	9/16/2021	0	2	2	2	2	2	0	0	0	0	0	0	0	0	0	0	0	0	0	0	0	0	0	0	0	0	0	2021-09-16T00:00:00+00:00	5	5	60		No	No	0	2	No	No	No	No	0	No	No
[]		2039	34	Recovered	2	9/17/2021	0	2	2	2	2	2	0	0	0	0	0	0	0	0	0	0	0	0	0	0	0	0	0	0	0	0	0	2021-09-17T00:00:00+00:00	5	2	65		No	No	1	2	No	No	No	No	0	No	No
[]		2083	34	Recovered	2	9/20/2021	0	2	2	2	2	2	0	0	0	0	0	0	0	0	0	0	0	0	0	0	0	0	0	0	0	0	0	2021-09-20T00:00:00+00:00	5	5	71	0	No	No	0	1	No	No	No	No	0	No	No
[]		2102	34	Recovered	2	9/20/2021	0	2	2	2	2	2	0	0	0	0	0	0	0	0	0	0	0	0	0	0	0	0	0	0	0	0	0	2021-09-20T00:00:00+00:00	5	2	66		No	No	0	0	No	No	No	No	0	Yes	No
[]		2107	34	Recovered	2	9/20/2021	0	2	2	2	2	2	0	0	0	0	0	0	0	0	0	0	0	0	0	0	0	0	0	0	0	0	0	2021-09-20T00:00:00+00:00	5	5	62		No	No	0	2	No	No	No	No	0	No	No
[]		2132	34	Unrecovered	1	9/21/2021	0	2	2	2	2	2	2	0	0	0	0	0	2	0	2	0	0	0	0	0	0	0	0	0	0	0	0	2021-09-21T00:00:00+00:00	5	2	60		No	No	0	4 or more	No	No	No	No	0	No	No
[]		2184	34	Recovered	2	9/22/2021	0	2	2	2	2	2	0	0	0	0	0	0	0	0	0	0	0	0	0	0	0	0	0	0	0	0	0	2021-09-22T00:00:00+00:00	5	4	63		No	No	0	2	No	No	No	No	0	No	No
[]		2267	34	Unrecovered	1	9/26/2021	0	2	2	2	2	2	0	0	0	0	0	2	1	0	0	0	0	0	0	0	0	0	0	0	0	0	0	2021-09-26T00:00:00+00:00	5	3	45	27	No	No	0	2	No	No	No	No	0	No	No
[]		2390	34	Recovered	2	9/29/2021	0	2	2	2	2	2	0	0	0	0	0	0	0	0	0	0	0	0	0	0	0	0	0	0	0	0	0	2021-09-29T00:00:00+00:00	5	3	70		No	No	0	2	No	No	No	No	0	No	No
[]		2442	34	Unrecovered	1	10/1/2021	0	2	2	2	2	2	0	0	0	0	0	0	0	0	0	0	0	0	0	0	0	0	0	0	0	0	0	2021-10-01T00:00:00+00:00	5	3	75		No	No	0	2	No	No	No	No	0	No	Yes
[]		2507	34	Recovered	2	10/4/2021	0	2	2	2	2	2	0	0	0	0	0	0	2	0	0	0	0	0	0	0	0	0	0	0	0	0	0	2021-10-04T00:00:00+00:00	5	0	60	0	No	No	0	3	Yes	No	No	No	0	No	No
[]		2516	34	Recovered	2	10/5/2021	0	2	2	2	2	2	0	0	0	0	0	0	0	0	0	0	0	0	0	0	0	0	0	0	0	0	0	2021-10-05T00:00:00+00:00	5	0	50	0	No	No	0	1	No	No	No	No	0	Yes	No
[]		2576	34	Recovered	2	10/6/2021	0	2	2	2	2	2	0	0	0	0	0	0	0	0	0	0	0	0	0	0	0	0	0	0	0	0	0	2021-10-06T00:00:00+00:00	5	5	68		No	No	0	2	No	No	No	No	0	No	No
[]		2578	34	Unrecovered	1	10/6/2021	0	2	2	2	2	2	0	0	0	0	0	0	0	0	0	0	0	0	0	0	0	0	0	0	0	0	0	2021-10-06T00:00:00+00:00	5	3	52	32	No	No	0	3	No	No	No	No	0	No	Yes
[]		2601	34	Recovered	2	10/6/2021	0	2	2	2	2	2	0	0	0	0	0	0	0	0	0	0	0	0	0	0	0	0	0	0	0	0	0	2021-10-06T00:00:00+00:00	5	2	50		No	No	0	0	No	No	No	No	0	No	No
[]		2631	34	Recovered	2	10/8/2021	0	2	2	2	2	2	0	0	0	0	0	0	0	0	0	0	0	0	0	0	0	0	0	0	0	0	0	2021-10-08T00:00:00+00:00	4	8	50		No	No	0	2	No	No	Yes	No	0	No	No
[]		2647	34	Recovered	2	10/8/2021	0	2	2	2	2	2	0	0	0	0	0	0	0	0	0	0	0	0	0	0	0	0	0	0	0	0	0	2021-10-08T00:00:00+00:00	5	0	69		No	No	0	0	No	No	Yes	No	0	Yes	No
[]		2672	34	Recovered	2	10/10/2021	0	2	2	2	2	2	0	0	0	0	0	2	0	0	0	0	0	0	0	0	0	0	0	0	0	0	0	2021-10-10T00:00:00+00:00	5	3	70		No	No	0	2	No	No	No	No	0	No	No
[]		2718	34	Recovered	2	10/11/2021	0	2	2	2	2	2	0	0	0	0	0	0	0	0	0	0	0	0	0	0	0	0	0	0	0	0	0	2021-10-11T00:00:00+00:00	5	0	67	0	No	No	0	0	No	No	No	Yes	0	No	No
[]		2826	34	Recovered	2	10/19/2021	0	2	2	2	2	2	0	0	0	0	0	0	0	0	0	0	0	0	0	0	0	0	0	0	0	0	0	2021-10-19T00:00:00+00:00	5	0	65		No	No	0	1	No	No	No	No	0	No	No
[]		2895	34	Recovered	2	10/21/2021	0	2	2	2	2	2	0	0	0	0	0	0	0	0	0	0	0	0	0	0	0	0	0	0	0	0	0	2021-10-21T00:00:00+00:00	5	2	65	34	No	No	0	2	No	No	No	No	0	No	No
[]		2925	34	Recovered	2	10/22/2021	0	2	2	2	2	2	0	0	0	0	0	0	0	0	0	0	0	0	0	0	0	0	0	0	0	0	0	2021-10-22T00:00:00+00:00	5	0	63		No	No	0	3	No	No	No	No	0	No	No
[]		2933	34	Recovered	2	10/22/2021	0	2	2	2	2	2	0	1	0	0	0	0	0	0	0	0	0	0	0	0	0	0	0	0	0	0	0	2021-10-22T00:00:00+00:00	5	3	60	34	No	No	0	1	No	No	No	No	0	No	No
[]		3031	34	Recovered	2	10/27/2021	0	2	2	2	2	2	0	0	0	0	0	0	0	0	0	0	0	0	0	0	0	0	0	0	0	0	0	2021-10-27T00:00:00+00:00	5	2	65		No	No	0	0	No	No	No	No	0	Yes	No
[]		3035	34	Recovered	2	10/27/2021	0	2	2	2	2	2	0	0	0	0	0	0	0	0	0	0	0	0	0	0	0	0	0	0	0	0	0	2021-10-27T00:00:00+00:00	5	2	68		No	No	0	1	No	No	No	No	0	No	No
[]		3048	34	Recovered	2	10/28/2021	0	2	2	2	2	2	0	0	0	0	0	0	0	0	0	0	0	0	0	0	0	0	0	0	0	0	0	2021-10-28T00:00:00+00:00	5	3	74	0	No	No	0	0	No	No	No	No	0	No	No
[]		3069	34	Recovered	2	10/28/2021	0	2	2	2	2	2	0	0	0	0	0	0	0	0	0	0	0	0	0	0	0	0	0	0	0	0	0	2021-10-28T00:00:00+00:00	5	0	55	0	No	No	0	1	No	No	No	No	0	No	No
[]		3136	34	Recovered	2	11/16/2021	0	2	2	2	2	2	0	0	0	0	0	0	0	0	0	0	0	0	0	0	0	0	0	0	0	0	0	2021-11-16T00:00:00+00:00	5	0	55	0	No	No	1	0	No	No	No	No	0	No	No
[]		3151	34	Recovered	2	11/17/2021	0	2	2	2	2	2	0	0	0	0	0	0	0	0	0	0	0	0	0	0	0	0	0	0	0	0	0	2021-11-17T00:00:00+00:00	5	2	55	0	No	No	0	1	No	No	No	No	0	No	No
[]		3215	34	Recovered	2	11/18/2021	0	2	2	2	2	2	0	0	0	0	0	0	0	0	0	0	0	0	0	0	0	0	0	0	0	0	0	2021-11-18T00:00:00+00:00	5	1	70		No	No	0	2	No	No	No	No	0	No	Yes
[]		3290	34	Recovered	2	11/21/2021	0	2	2	2	2	2	0	0	0	0	0	0	0	0	0	0	0	0	0	0	0	0	0	0	0	0	0	2021-11-21T00:00:00+00:00	5	2	61		No	No	1	2	No	No	No	No	0	No	No
[]		3311	34	Recovered	2	11/22/2021	0	2	2	2	2	2	0	0	0	0	0	0	0	0	0	0	0	0	0	0	0	0	0	0	0	0	0	2021-11-22T00:00:00+00:00	5	0	58		No	No	0	1	No	No	No	No	0	No	No
[]		3333	34	Recovered	2	11/22/2021	0	2	2	2	2	2	0	0	0	0	0	0	0	0	0	0	0	0	0	0	0	0	0	0	0	0	0	2021-11-22T00:00:00+00:00	5	3	58		Yes	No	0	2	No	No	No	No	0	Yes	No
[]		3338	34	Unrecovered	1	11/22/2021	0	2	2	2	2	2	0	1	0	0	0	0	0	0	0	0	0	0	0	0	0	0	0	0	0	0	0	2021-11-22T00:00:00+00:00	5	4	66		No	No	1	0	No	No	No	No	0	Yes	No
[]		3368	34	Recovered	2	11/23/2021	0	2	2	2	2	2	0	0	0	0	0	0	0	0	0	0	0	0	0	0	0	0	0	0	0	0	0	2021-11-23T00:00:00+00:00	4	8	55	28	No	No	0	1	No	No	No	No	0	No	No
[]		3423	34	Recovered	2	11/25/2021	0	2	2	2	2	2	0	0	0	0	0	0	0	0	0	0	0	0	0	0	0	0	0	0	0	0	0	2021-11-25T00:00:00+00:00	5	3	55	30	No	No	0	0	No	No	No	No	0	No	No
[]		3458	34	Recovered	2	11/26/2021	0	2	2	2	2	2	0	0	0	0	0	0	0	0	0	0	0	0	0	0	0	0	0	0	0	0	0	2021-11-26T00:00:00+00:00	5	2	68		No	No	0	0	No	No	No	No	0	Yes	No
[]		3463	34	Recovered	2	11/26/2021	0	2	2	2	2	2	0	0	0	0	0	0	0	0	0	0	0	0	0	0	0	0	0	0	0	0	0	2021-11-26T00:00:00+00:00	5	3	65	0	No	No	1	2	No	No	No	No	0	No	No
[]		3477	34	Unrecovered	1	11/26/2021	0	2	2	2	2	2	0	0	0	0	0	0	0	0	0	0	0	0	0	0	0	0	0	0	0	0	0	2021-11-26T00:00:00+00:00	5	2	62		No	No	0	1	No	No	No	No	0	No	No
[]		3719	34	Recovered	2	12/10/2021	0	2	2	2	2	2	0	0	0	0	0	0	0	0	0	0	0	0	0	0	0	0	0	0	0	0	0	2021-12-10T00:00:00+00:00	5	0	58	0	No	No	0	2	No	No	No	No	0	No	No
[]		3760	34	Recovered	2	12/13/2021	0	2	2	2	2	2	0	0	0	0	0	0	0	0	0	0	0	0	0	0	0	0	0	0	0	0	0	2021-12-13T00:00:00+00:00	5	0	60	0	No	No	0	2	No	No	No	No	0	No	No
[]		3823	34	Recovered	2	12/16/2021	0	2	2	2	2	2	0	0	0	0	0	0	0	0	0	0	0	0	0	0	0	0	0	0	0	0	0	2021-12-16T00:00:00+00:00	5	3	67	34	No	No	0	2	No	No	No	No	0	No	No
[]		3843	34	Recovered	2	12/19/2021	0	2	2	2	2	2	0	0	0	0	0	0	0	0	0	0	0	0	0	0	0	0	0	0	0	0	0	2021-12-19T00:00:00+00:00	5	2	67		No	No	0	2	No	No	No	No	0	No	No
[]		3854	34	Recovered	2	12/20/2021	0	2	2	2	2	2	0	0	0	0	0	0	0	0	0	0	0	0	0	0	0	0	0	0	0	0	0	2021-12-20T00:00:00+00:00	5	6	65		No	No	0	2	No	No	No	No	0	No	No
[]		3898	34	Unrecovered	1	12/22/2021	0	2	2	2	2	2	0	0	0	0	0	0	0	0	0	0	0	0	0	0	0	0	0	0	0	0	0	2021-12-22T00:00:00+00:00	5	2	60		No	No	1	1	No	No	No	No	0	No	No
[]		3925	34	Recovered	2	12/24/2021	0	2	2	2	2	2	0	0	0	0	0	0	0	0	0	0	0	0	0	0	0	0	0	0	0	0	0	2021-12-24T00:00:00+00:00	5	0	70		No	No	0	2	No	No	No	No	0	No	No
[]		3933	34	Recovered	2	12/26/2021	0	2	2	2	2	2	0	0	0	0	0	0	0	0	0	0	0	0	0	0	0	0	0	0	0	0	0	2021-12-26T00:00:00+00:00	5	4	65		No	No	0	1	No	No	No	No	0	No	No
[]		3956	34	Unrecovered	1	12/27/2021	0	2	2	2	2	2	0	2	0	0	0	0	0	0	0	0	0	0	1	0	0	0	0	0	0	0	0	2021-12-27T00:00:00+00:00	4	7	42		No	No	0	1	No	No	No	No	0	No	No
[]		3967	34	Recovered	2	12/30/2021	0	2	2	2	2	2	0	0	0	0	0	0	0	0	0	0	0	0	0	0	0	0	0	0	0	0	0	2021-12-30T00:00:00+00:00	5	2	60	0	No	No	1	0	No	No	No	No	0	No	No
[]		3995	34	Recovered	2	1/5/2022	0	2	2	2	2	2	0	0	0	0	0	0	0	0	0	0	0	0	0	0	0	0	0	0	0	0	0	2022-01-05T00:00:00+00:00	5	5	80	0	No	No	0	2	No	No	No	No	0	No	No
[]		4007	34	Recovered	2	1/6/2022	0	2	2	2	2	2	0	0	0	0	0	0	0	0	0	0	0	0	0	0	0	0	0	0	0	0	0	2022-01-06T00:00:00+00:00	5	3	60	0	No	No	0	0	No	No	No	No	0	No	No
[]		4012	34	Recovered	2	1/6/2022	0	2	2	2	2	2	0	0	0	0	0	0	0	0	0	0	0	0	0	0	0	0	0	0	0	0	0	2022-01-06T00:00:00+00:00	5	55	0	149	No	No	1	2	No	No	No	No	0	No	No
[]		4029	34	Recovered	2	1/7/2022	0	2	2	2	2	2	0	0	0	0	0	0	0	0	0	0	0	0	0	0	0	0	0	0	0	0	0	2022-01-07T00:00:00+00:00	5	1	50	0	No	No	0	0	No	No	No	No	0	No	No
[]		4049	34	Recovered	2	1/10/2022	0	2	2	2	2	2	0	0	0	0	0	0	0	0	0	0	0	0	0	0	0	0	0	0	0	0	0	2022-01-10T00:00:00+00:00	5	3	58	0	No	No	1	1	No	No	No	No	0	No	No
[]		4106	34	Recovered	2	1/14/2022	0	2	2	2	2	2	0	0	0	0	0	0	0	0	0	0	0	0	0	0	0	0	0	0	0	0	0	2022-01-14T00:00:00+00:00	5	0	62	0	No	No	1	1	No	No	No	No	0	No	No
[]		4111	34	Recovered	2	1/14/2022	0	2	2	2	2	2	0	0	0	0	0	0	0	0	0	0	0	0	0	0	0	0	0	0	0	0	0	2022-01-14T00:00:00+00:00	5	5	70	0	No	No	3	1	No	No	No	No	0	No	No
[]		4226	34	Recovered	2	1/23/2022	0	2	2	2	2	2	0	0	0	0	0	0	0	0	0	0	0	0	0	0	0	0	0	0	0	0	0	2022-01-23T00:00:00+00:00	5	3	80		No	No	0	3	No	No	No	No	0	No	No
[]		4289	34	Recovered	2	1/31/2022	0	2	2	2	2	2	0	0	0	0	0	0	0	0	0	0	0	0	0	0	0	0	0	0	0	0	0	2022-01-31T00:00:00+00:00	5	4	62		No	No	0	2	No	No	No	No	0	No	No
[]		4345	34	Recovered	2	2/7/2022	0	2	2	2	2	2	0	0	0	0	0	0	0	0	0	0	0	0	0	0	0	0	0	0	0	0	0	2022-02-07T00:00:00+00:00	4	7	64		No	No	0	2	No	No	No	No	0	No	No
[]		4364	34	Unrecovered	1	2/9/2022	0	2	2	2	2	2	0	0	0	2	0	0	0	0	0	0	0	0	0	0	0	0	0	0	0	0	0	2022-02-09T00:00:00+00:00	5	2	72		No	No	0	2	No	No	No	No	0	Yes	No
[]		25	35	Recovered	2	3/26/2021	0	2	2	2	2	2	0	0	0	0	0	0	0	0	0	0	0	0	0	0	0	0	0	0	0	0	0	2021-03-26T05:21:36.029505+00:00	4	9	75					2	No	No	No	No	0	Yes	No
[]		30	35	Unrecovered	1	3/26/2021	3	2	2	2	2	2	0	0	0	0	0	0	3	0	0	2	0	0	0	2	0	4	0	0	0	1	0	2021-03-26T05:29:38.369017+00:00	5	3	72					1	No	No	No	No	0	No	No
[]		55	35	Recovered	2	3/26/2021	0	2	2	2	2	2	0	0	0	0	0	0	0	0	0	0	0	0	0	0	0	0	0	0	0	0	0	2021-03-26T06:04:45.205217+00:00	5	0	60					1	No	No	No	No	0	No	No
[]		120	35	Recovered	2	3/26/2021	0	2	2	2	2	2	0	0	0	0	0	0	0	0	0	0	0	0	0	0	0	0	0	0	0	0	0	2021-03-26T07:46:26.481616+00:00	5	1	54					2	No	No	Yes	No	0	No	No
[]		134	35	Recovered	2	3/26/2021	0	2	2	2	2	2	0	0	0	0	0	0	0	0	0	0	0	0	0	0	0	0	0	0	0	0	0	2021-03-26T08:11:02.149726+00:00	5	0	60					3	No	No	No	No	0	No	No
[]		160	35	Recovered	2	3/26/2021	0	2	2	2	2	2	0	0	0	0	0	0	0	0	0	0	0	0	0	0	0	0	0	0	0	0	0	2021-03-26T08:54:14.189954+00:00	5	6	67					2	No	No	No	No	0	No	No
[]		167	35	Recovered	2	3/26/2021	0	2	2	2	2	2	0	0	0	0	0	0	0	0	0	0	0	0	0	0	0	0	0	0	0	0	0	2021-03-26T09:12:17.064338+00:00	4	9	55					3	No	No	No	No	0	No	No
[]		178	35	Recovered	2	3/26/2021	0	2	2	2	2	2	0	0	0	0	0	0	0	0	0	0	0	0	0	0	0	0	0	0	0	0	0	2021-03-26T09:31:43.324983+00:00	5	2	62					1	No	No	Yes	No	0	No	No
[]		209	35	Recovered	2	3/29/2021	0	2	2	2	2	2	0	0	0	0	0	0	0	0	0	0	0	0	0	0	0	0	0	0	0	0	0	2021-03-29T06:13:21.999096+00:00	5	2	64					2	No	No	No	No	0	No	No
[]		216	35	Recovered	2	4/8/2021	0	2	2	2	2	2	3	0	0	0	0	0	0	0	0	0	0	0	0	0	3	0	0	0	0	2	0	2021-04-08T06:27:24.065610+00:00	4	8	62					2	No	No	No	No	0	No	No
[]		220	35	Recovered	2	4/8/2021	0	2	2	2	2	2	0	0	0	0	0	0	0	0	0	0	0	0	0	0	0	0	0	0	0	0	0	2021-04-08T08:41:21.559028+00:00	5	0	52					2	No	No	No	No	0	No	No
[]		270	35	Recovered	2	4/11/2021	0	2	2	2	2	2	0	0	0	0	0	0	0	0	0	0	0	0	0	0	0	0	0	0	0	0	0	2021-04-11T05:51:51.237101+00:00	5	3	57					2	No	No	No	No	0	No	Yes
[]		315	35	Recovered	2	4/11/2021	0	2	2	2	2	2	0	0	0	0	0	0	0	0	0	0	0	0	0	0	0	0	0	0	0	0	0	2021-04-11T10:27:21.885225+00:00	5	0	60					0	No	No	No	No	0	No	No
[]		329	35	Recovered	2	4/11/2021	0	2	2	2	2	2	0	0	0	0	0	0	0	0	0	0	0	0	0	0	0	0	0	0	0	0	0	2021-04-11T10:50:36.926721+00:00	5	5	60					1	No	No	No	No	0	No	No
[]		336	35	Recovered	2	4/11/2021	0	2	2	2	2	2	0	0	0	0	0	0	0	0	0	0	0	0	0	0	0	0	0	0	0	0	0	2021-04-11T11:04:07.870954+00:00	5	3	65					1	No	No	No	No	0	No	No
[]		351	35	Unrecovered	1	4/12/2021	3	2	2	2	2	2	0	2	0	0	0	0	3	0	0	2	0	0	0	0	0	0	0	0	0	0	0	2021-04-12T07:24:38.083543+00:00	5	1	50					1	No	No	No	No	0	No	No
[]		375	35	Recovered	2	4/12/2021	0	2	2	2	2	2	0	0	0	0	0	0	0	0	0	0	0	0	0	0	0	0	0	0	0	0	0	2021-04-12T08:54:37.369774+00:00	4	9	53					1	No	No	No	No	0	No	No
[]		393	35	Recovered	2	4/12/2021	0	2	2	2	2	2	0	0	0	0	0	0	0	0	0	0	0	0	0	0	0	0	0	0	0	0	0	2021-04-12T10:28:40.094568+00:00	4	11	56					1	No	No	No	No	0	No	No
[]		464	35	Recovered	2	4/16/2021	0	2	2	2	2	2	0	0	0	0	0	0	0	0	0	0	0	0	0	0	0	0	0	0	0	0	0	2021-04-16T15:04:30.855119+00:00	5	0	56					2	No	No	No	No	0	No	No
[]		466	35	Recovered	2	4/16/2021	0	2	2	2	2	2	0	0	0	0	0	0	0	0	0	0	0	0	0	0	0	0	0	0	0	0	0	2021-04-16T15:10:44.080892+00:00	5	3	35					1	No	No	No	No	0	No	No
[]		469	35	Recovered	2	4/16/2021	0	2	2	2	2	2	0	0	0	0	0	0	0	0	0	0	0	0	0	0	0	0	0	0	0	0	0	2021-04-16T15:20:19.162923+00:00	5	1	70					3	No	No	No	No	0	No	No
[]		512	35	Recovered	2	4/19/2021	0	2	2	2	2	2	0	0	0	0	0	0	0	0	0	0	0	0	0	0	0	0	0	0	0	0	0	2021-04-19T10:36:26.166356+00:00	4	0	55					2	No	No	Yes	No	0	No	No
[]		570	35	Recovered	2	4/21/2021	0	2	2	2	2	2	0	0	0	0	0	0	0	0	0	0	0	0	0	0	0	0	0	0	0	0	0	2021-04-21T09:50:11.597880+00:00	5	0	51					0	No	No	Yes	No	0	No	No
[]		713	35	Recovered	2	5/9/2021	0	2	2	2	2	2	0	0	0	0	0	0	0	0	0	0	0	0	0	0	0	0	0	0	0	0	0	2021-05-09T06:31:03.153084+00:00	5	2	53					1	No	No	No	No	0	No	No
[]		719	35	Recovered	2	5/9/2021	0	2	2	2	2	2	0	0	0	0	0	0	0	0	0	0	0	0	0	0	0	0	0	0	0	0	0	2021-05-09T07:43:32.876019+00:00	4	9	65					4 or more	No	No	No	No	0	No	No
[]		730	35	Recovered	2	5/9/2021	0	2	2	2	2	2	0	0	0	0	0	0	0	0	0	0	0	0	0	0	0	0	0	0	0	0	0	2021-05-09T08:59:04.198585+00:00	5	3	66					1	No	No	No	No	0	No	No
[]		753	35	Recovered	2	5/10/2021	0	2	2	2	2	2	0	0	0	0	0	0	0	0	0	0	0	0	0	0	0	0	0	0	0	0	0	2021-05-10T05:48:03.143345+00:00	5	5	65					1	No	No	No	No	0	No	No
[]		793	35	Unrecovered	1	5/10/2021	0	2	2	2	2	2	0	0	0	0	0	0	0	0	0	0	0	0	0	0	0	0	0	0	0	0	0	2021-05-10T10:46:07.607853+00:00	5	2	49					4 or more	No	No	No	No	0	No	No
[]		805	35	Recovered	2	5/11/2021	0	2	2	2	2	2	0	0	0	0	0	0	0	0	0	0	0	0	0	0	0	0	0	0	0	0	0	2021-05-11T06:31:37.668351+00:00	5	3	68		No	No	0	2	No	No	No	No	0	No	Yes
[]		826	35	Recovered	2	5/11/2021	0	2	2	2	2	2	0	0	0	0	0	0	0	0	0	0	0	0	0	0	0	0	0	0	0	0	0	2021-05-11T10:05:37.551491+00:00	5	3	60	30	No	No	0	2	No	No	No	No	0	No	No
[]		828	35	Recovered	2	5/11/2021	0	2	2	2	2	2	0	0	0	0	0	0	0	0	0	0	0	0	0	0	0	0	0	0	0	0	0	2021-05-11T10:27:33.621949+00:00	5	0	60	42	No	No	1	2	No	No	No	No	0	No	No
[]		831	35	Recovered	2	5/11/2021	0	2	2	2	2	2	0	0	0	0	0	0	0	0	0	0	0	0	0	0	0	0	0	0	0	0	0	2021-05-11T10:30:22.536825+00:00	4	9	50		No	No	0	2	No	No	No	No	0	No	No
[]		854	35	Recovered	2	5/12/2021	0	2	2	2	2	2	0	0	0	0	0	0	0	0	0	0	0	0	0	0	0	0	0	0	0	0	0	2021-05-12T09:08:45.036483+00:00	5	0	52		No	No	1	2	No	No	No	No	0	No	No
[]		862	35	Recovered	2	5/12/2021	0	2	2	2	2	2	0	0	0	0	0	0	0	0	0	0	0	0	0	0	0	0	0	0	0	0	0	2021-05-12T10:34:38.095851+00:00	4	8	56	31	No	No	0	1	No	No	No	No	0	No	No
[]		900	35	Recovered	2	5/14/2021	0	2	2	2	2	2	0	0	0	0	0	0	0	0	0	0	0	0	0	0	0	0	0	0	0	0	0	2021-05-14T07:35:11.937034+00:00	5	4	75		Yes	No	0	2	No	No	No	No	0	Yes	No
[]		947	35	Recovered	2	5/17/2021	0	2	2	2	2	2	0	0	0	0	0	0	0	0	0	0	0	0	0	0	0	0	0	0	0	0	0	2021-05-17T07:32:33.322205+00:00	5	0	50	28	No	No	0	2	No	No	No	No	0	No	No
[]		977	35	Recovered	2	5/18/2021	0	2	2	2	2	2	0	0	0	0	0	0	0	0	0	0	0	0	0	0	0	0	0	0	0	0	0	2021-05-18T10:01:22.850035+00:00	5	0	70	0	No	No	0	1	No	No	No	No	0	No	No
[]		980	35	Recovered	2	5/18/2021	0	2	2	2	2	2	0	0	0	0	0	0	0	0	0	0	0	0	0	0	0	0	0	0	0	0	0	2021-05-18T10:09:59.658367+00:00	5	5	69	0	Yes	No	0	2	No	No	No	No	0	No	No
[]		1004	35	Recovered	2	5/21/2021	0	2	2	2	2	2	0	0	0	0	0	0	0	0	0	0	0	0	0	0	0	0	0	0	0	0	0	2021-05-21T08:33:03.891701+00:00	5	4	83	46	No	No	3	2	No	No	No	No	0	No	No
[]		1094	35	Recovered	2	5/27/2021	0	2	2	2	2	2	0	0	0	0	0	0	0	0	0	0	0	0	0	0	0	0	0	0	0	0	0	2021-05-27T10:25:31.357269+00:00	5	3	85	0	No	No	1	1	No	No	No	No	0	No	No
[]		1114	35	Recovered	2	5/28/2021	0	2	2	2	2	2	0	0	0	0	0	0	0	0	0	0	0	0	0	0	0	0	0	0	0	0	0	2021-05-28T10:32:24.737993+00:00	5	0	64	0	No	No	0	2	No	No	No	No	0	No	No
[]		1180	35	Recovered	2	6/2/2021	0	2	2	2	2	2	0	0	0	0	0	0	0	0	0	0	0	0	0	0	0	0	0	0	0	0	0	2021-06-02T09:44:19.421816+00:00	5	2	64		No	No	0	1	No	No	No	No	0	Yes	No
[]		1189	35	Recovered	2	6/2/2021	0	2	2	2	2	2	0	0	0	0	0	0	0	0	0	0	0	0	0	0	0	0	0	0	0	0	0	2021-06-02T10:57:36.577723+00:00	5	0	63		No	No	0	1	No	No	No	No	0	No	No
[]		1204	35	Recovered	2	6/3/2021	0	2	2	2	2	2	0	0	0	0	0	0	0	0	0	0	0	0	0	0	0	0	0	0	0	0	0	2021-06-03T10:04:32.602125+00:00	5	0	49		No	No	0	1	No	No	No	No	0	No	No
[]		1282	35	Recovered	2	6/8/2021	0	2	2	2	2	2	0	0	0	0	0	0	0	0	0	0	0	0	0	0	0	0	0	0	0	0	0	2021-06-08T08:25:17.675975+00:00	4	11	55	32	No	No	0	1	No	No	No	No	0	No	No
[]		1351	35	Recovered	2	6/15/2021	0	2	2	2	2	2	0	0	0	0	0	0	0	0	0	0	0	0	0	0	0	0	0	0	0	0	0	2021-06-15T10:08:36.271812+00:00	5	6	58	30	No	No	0	1	No	No	No	No	0	No	No
[]		1372	35	Recovered	2	6/16/2021	0	2	2	2	2	2	0	0	0	0	0	0	0	0	0	0	0	0	0	0	0	0	0	0	0	0	0	2021-06-16T08:15:32.201874+00:00	5	0	64		No	No	0	3	No	No	No	No	0	No	Yes
[]		1395	35	Unrecovered	1	7/22/2021	0	2	2	2	2	2	0	2	0	0	0	0	0	0	0	0	0	0	0	0	0	0	0	0	0	0	0	2021-07-22T06:44:58.204049+00:00	5	0	67		No	No	0	1	No	No	No	No	0	Yes	No
[]		1443	35	Recovered	2	8/3/2021	0	2	2	2	2	2	0	0	0	0	0	0	0	0	0	0	0	0	0	0	0	0	0	0	0	0	0	2021-08-03T10:05:26.185814+00:00	5	1	72		No	No	0	1	No	No	No	No	0	No	No
[]		1460	35	Recovered	2	8/4/2021	0	2	2	2	2	2	0	0	0	0	0	0	0	0	0	0	0	0	0	0	0	0	0	0	0	0	0	2021-08-04T07:58:18.034934+00:00	5	3	70		No	No	0	1	No	No	No	No	0	Yes	No
[]		1549	35	Recovered	2	8/27/2021	0	2	2	2	2	2	0	0	0	0	0	0	0	0	0	0	0	0	0	0	0	0	0	0	0	0	0	2021-08-27T00:00:00+00:00	5	0	52		No	No	0	3	No	No	No	No	0	No	No
[]		1574	35	Recovered	2	8/30/2021	0	2	2	2	2	2	0	0	0	0	0	0	0	0	0	0	0	0	0	0	0	0	0	0	0	0	0	2021-08-30T00:00:00+00:00	5	0	90		No	No	0	2	No	No	No	No	0	No	No
[]		1577	35	Recovered	2	8/30/2021	0	2	2	2	2	2	0	0	0	0	0	0	0	0	0	0	0	0	0	0	0	0	0	0	0	0	0	2021-08-30T00:00:00+00:00	5	2	80	36	No	No	0	1	No	No	No	No	0	No	No
[]		1605	35	Recovered	2	9/2/2021	0	2	2	2	2	2	0	0	0	0	0	0	0	0	0	0	0	0	0	0	0	0	0	0	0	0	0	2021-09-02T00:00:00+00:00	5	0	75		No	No	0	1	No	No	No	No	0	Yes	No
[]		1616	35	Recovered	2	9/3/2021	0	2	2	2	2	2	0	0	0	0	0	0	0	0	0	0	0	0	0	0	0	0	0	0	0	0	0	2021-09-03T00:00:00+00:00	4	11	69		No	No	0	1	No	No	No	No	0	Yes	No
[]		1686	35	Recovered	2	9/6/2021	0	2	2	2	2	2	0	0	0	0	0	0	0	0	0	0	0	0	0	0	0	0	0	0	0	0	0	2021-09-06T00:00:00+00:00	5	1	54	32	No	No	0	2	No	No	No	No	0	No	No
[]		1696	35	Recovered	2	9/6/2021	0	2	2	2	2	2	0	0	0	0	0	0	0	0	0	0	0	0	0	0	0	0	0	0	0	0	0	2021-09-06T00:00:00+00:00	4	11	42		No	No	0	0	No	No	No	No	0	No	No
[]		1769	35	Recovered	2	9/8/2021	0	2	2	2	2	2	0	0	0	0	0	0	0	0	0	0	0	0	0	0	0	0	0	0	0	0	0	2021-09-08T00:00:00+00:00	5	0	60	29	No	No	0	1	No	No	No	No	0	No	No
[]		1929	35	Recovered	2	9/14/2021	0	2	2	2	2	2	0	0	0	0	0	0	0	0	0	0	0	0	0	0	0	0	0	0	0	0	0	2021-09-14T00:00:00+00:00	5	3	60	0	No	No	0	1	No	No	No	No	0	No	No
[]		1969	35	Recovered	2	9/15/2021	0	2	2	2	2	2	0	0	0	0	0	0	0	0	0	0	0	0	0	0	0	0	0	0	0	0	0	2021-09-15T00:00:00+00:00	5	2	55	0	No	No	0	0	No	No	No	No	0	No	No
[]		1971	35	Recovered	2	9/15/2021	0	2	2	2	2	2	0	0	0	0	0	0	0	0	0	0	0	0	0	0	0	0	0	0	0	0	0	2021-09-15T00:00:00+00:00	5	4	60		No	No	0	2	No	No	No	No	0	No	No
[]		1975	35	Recovered	2	9/15/2021	0	2	2	2	2	2	0	0	0	0	0	0	0	0	0	0	0	0	0	0	0	0	0	0	0	0	4	2021-09-15T00:00:00+00:00	4	11	67		No	No	0	2	No	No	No	No	0	Yes	No
[]		1991	35	Recovered	2	9/16/2021	0	2	2	2	2	2	0	0	0	0	0	0	0	0	0	0	0	0	0	0	0	0	0	0	0	0	0	2021-09-16T00:00:00+00:00	5	2	60		No	No	0	2	No	No	No	No	0	No	No
[]		2041	35	Recovered	2	9/17/2021	0	2	2	2	2	2	0	0	0	0	0	0	0	0	0	0	0	0	0	0	0	0	0	0	0	0	0	2021-09-17T00:00:00+00:00	5	0	73		No	No	1	2	No	No	No	No	0	No	No
[]		2115	35	Recovered	2	9/20/2021	0	2	2	2	2	2	0	0	0	0	0	0	0	0	0	0	0	0	0	0	0	0	0	0	0	0	0	2021-09-20T00:00:00+00:00	5	2	60	34	No	No	0	1	No	No	No	No	0	No	No
[]		2123	35	Recovered	2	9/21/2021	0	2	2	2	2	2	0	0	0	0	0	0	0	0	0	0	0	0	0	0	0	0	0	0	0	0	0	2021-09-21T00:00:00+00:00	5	2	62	31	No	No	1	1	No	No	No	No	0	Yes	No
[]		2141	35	Recovered	2	9/21/2021	0	2	2	2	2	2	0	0	0	0	0	0	0	0	0	0	0	0	0	0	0	0	0	0	0	0	0	2021-09-21T00:00:00+00:00	5	1	70	34	No	No	0	2	No	No	No	No	0	No	No
[]		2312	35	Recovered	2	9/27/2021	0	2	2	2	2	2	0	0	0	0	0	0	0	0	0	0	0	0	0	0	0	0	0	0	0	0	0	2021-09-27T00:00:00+00:00	5	0	52		No	No	0	2	No	No	No	No	0	No	No
[]		2334	35	Unrecovered	1	9/28/2021	0	2	2	2	2	2	2	3	0	0	0	0	3	0	0	0	0	0	2	0	0	0	0	0	0	0	0	2021-09-28T00:00:00+00:00	4	10	45		No	No	0	2	No	No	Yes	No	0	No	No
[]		2396	35	Recovered	2	9/29/2021	0	2	2	2	2	2	0	0	0	0	0	0	0	0	0	0	0	0	0	0	0	0	0	0	0	0	0	2021-09-29T00:00:00+00:00	5	2	75	0	No	No	1	1	No	No	No	No	0	No	No
[]		2428	35	Recovered	2	10/1/2021	0	2	2	2	2	2	0	0	0	0	0	0	0	0	0	0	0	0	0	0	0	0	0	0	0	0	0	2021-10-01T00:00:00+00:00	5	2	58		No	No	0	2	No	No	No	No	0	No	Yes
[]		2481	35	Unrecovered	1	10/4/2021	0	2	2	2	2	2	0	1	0	0	0	0	2	0	1	0	0	0	0	0	0	1	0	0	0	0	0	2021-10-04T00:00:00+00:00	4	9	68		No	No	0	2	No	No	No	No	0	Yes	No
[]		2504	35	Recovered	2	10/4/2021	0	2	2	2	2	2	0	0	0	0	0	0	0	0	0	0	0	0	0	0	0	0	0	0	0	0	0	2021-10-04T00:00:00+00:00	5	3	53	30	No	No	0	2	No	No	No	No	0	No	No
[]		2510	35	Recovered	2	10/4/2021	0	2	2	2	2	2	0	0	0	0	0	0	0	0	0	0	0	0	0	0	0	0	0	0	0	0	0	2021-10-04T00:00:00+00:00	5	3	66	0	No	No	0	2	No	No	No	No	0	Yes	No
[]		2549	35	Recovered	2	10/5/2021	0	2	2	2	2	2	0	0	0	0	0	0	0	0	0	0	0	0	0	0	0	0	0	0	0	0	0	2021-10-05T00:00:00+00:00	5	0	75	34	No	No	1	2	No	No	No	No	0	No	Yes
[]		2553	35	Recovered	2	10/5/2021	0	2	2	2	2	2	0	0	0	0	0	0	0	0	0	0	0	0	0	0	0	0	0	0	0	0	0	2021-10-05T00:00:00+00:00	5	2	65		No	No	0	2	No	No	No	No	0	No	No
[]		2604	35	Recovered	2	10/6/2021	0	2	2	2	2	2	0	0	0	0	0	0	0	0	0	0	0	0	0	0	0	0	0	0	0	0	0	2021-10-06T00:00:00+00:00	5	4	62		No	No	1	2	No	No	No	No	0	No	No
[]		2624	35	Recovered	2	10/8/2021	0	2	2	2	2	2	0	0	0	0	0	0	0	0	0	0	0	0	0	0	0	0	0	0	0	0	0	2021-10-08T00:00:00+00:00	4	11	60	42	No	No	0	2	No	No	No	No	0	No	No
[]		2720	35	Recovered	2	10/11/2021	0	2	2	2	2	2	0	0	0	0	0	0	0	0	0	0	0	0	0	0	0	0	0	0	0	0	0	2021-10-11T00:00:00+00:00	5	0	56	0	No	No	0	2	No	Yes	No	No	0	No	No
[]		2723	35	Recovered	2	10/11/2021	0	2	2	2	2	2	0	0	0	0	0	0	0	0	0	0	0	0	0	0	0	0	0	0	0	0	0	2021-10-11T00:00:00+00:00	5	2	85	0	No	No	0	1	No	No	No	No	0	No	No
[]		2726	35	Recovered	2	10/11/2021	0	2	2	2	2	2	0	0	0	0	0	0	0	0	0	0	0	0	0	0	0	0	0	0	0	0	0	2021-10-11T00:00:00+00:00	5	3	50	0	No	No	0	1	No	No	No	No	0	No	No
[]		2751	35	Recovered	2	10/11/2021	0	2	2	2	2	2	0	0	0	0	0	0	0	0	0	0	0	0	0	0	0	0	0	0	0	0	0	2021-10-11T00:00:00+00:00	5	0	55		No	No	1	2	No	No	No	No	0	No	No
[]		2774	35	Recovered	2	10/18/2021	0	2	2	2	2	2	0	0	0	0	0	0	0	0	0	0	0	0	0	0	0	0	0	0	0	0	0	2021-10-18T00:00:00+00:00	5	0	60		No	No	0	3	No	No	No	No	0	No	No
[]		2921	35	Recovered	2	10/22/2021	0	2	2	2	2	2	0	0	0	0	0	0	0	0	0	0	0	0	0	0	0	0	0	0	0	0	0	2021-10-22T00:00:00+00:00	5	2	70	34	No	No	3	1	No	No	No	No	0	Yes	No
[]		2931	35	Recovered	2	10/22/2021	0	2	2	2	2	2	0	0	0	0	0	0	0	0	0	0	0	0	0	0	0	0	0	0	0	0	0	2021-10-22T00:00:00+00:00	5	4	85		No	No	0	2	No	No	No	No	0	No	No
[]		2941	35	Recovered	2	10/22/2021	0	2	2	2	2	2	0	0	0	0	0	0	0	0	0	0	0	0	0	0	0	0	0	0	0	0	0	2021-10-22T00:00:00+00:00	5	0	43	0	No	No	0	1	No	No	No	No	0	No	No
[]		2945	35	Recovered	2	10/22/2021	0	2	2	2	2	2	0	0	0	0	0	0	0	0	0	0	0	0	0	0	0	0	0	0	0	0	0	2021-10-22T00:00:00+00:00	5	0	72		No	No	1	2	No	No	No	No	0	No	No
[]		3004	35	Recovered	2	10/27/2021	0	2	2	2	2	2	0	0	0	0	0	0	0	0	0	0	0	0	0	0	0	0	0	0	0	0	0	2021-10-27T00:00:00+00:00	5	0	70		No	No	0	1	No	No	No	No	0	No	No
[]		3015	35	Recovered	2	10/27/2021	0	2	2	2	2	2	0	0	0	0	0	0	0	0	0	0	0	0	0	0	0	0	0	0	0	0	0	2021-10-27T00:00:00+00:00	5	0	72	0	No	No	0	0	No	No	No	No	0	No	No
[]		3016	35	Recovered	2	10/27/2021	0	2	2	2	2	2	0	0	0	0	0	0	3	0	0	0	0	0	0	0	0	0	0	0	0	0	0	2021-10-27T00:00:00+00:00	5	4	65		No	No	1	2	No	No	No	No	0	Yes	No
[]		3055	35	Recovered	2	10/28/2021	0	2	2	2	2	2	0	0	0	0	0	0	0	0	0	0	0	0	0	0	0	0	0	0	0	0	0	2021-10-28T00:00:00+00:00	5	0	78		No	No	0	1	No	No	No	No	0	No	No
[]		3088	35	Recovered	2	10/29/2021	0	2	2	2	2	2	0	0	0	0	0	0	0	0	0	0	0	0	0	0	0	0	0	0	0	0	0	2021-10-29T00:00:00+00:00	5	0	55		No	No	0	1	No	No	No	No	0	No	No
[]		3158	35	Recovered	2	11/17/2021	0	2	2	2	2	2	0	0	0	0	0	0	0	0	0	0	0	0	0	0	0	0	0	0	0	0	0	2021-11-17T00:00:00+00:00	4	10	60		No	No	0	1	No	No	No	No	0	Yes	No
[]		3186	35	Recovered	2	11/17/2021	0	2	2	2	2	2	0	0	0	0	0	0	0	0	0	0	0	0	0	0	0	0	0	0	0	0	0	2021-11-17T00:00:00+00:00	5	2	68	0	No	No	0	3	No	No	No	No	0	No	No
[]		3264	35	Recovered	2	11/21/2021	0	2	2	2	2	2	0	0	0	0	0	0	0	0	0	0	0	0	0	0	0	0	0	0	0	0	0	2021-11-21T00:00:00+00:00	5	0	45	26	No	No	0	1	No	No	No	No	0	No	No
[]		3300	35	Recovered	2	11/19/2021	0	2	2	2	2	2	0	0	0	0	0	0	0	0	0	0	0	0	0	0	0	0	0	0	0	0	0	2021-11-19T00:00:00+00:00	5	3	85	0	No	No	0	2	No	No	No	No	0	No	No
[]		3307	35	Recovered	2	11/21/2021	0	2	2	2	2	2	0	0	0	0	0	0	0	0	0	0	0	0	0	0	0	2	0	0	0	0	0	2021-11-21T00:00:00+00:00	5	1	63		No	No	0	1	No	No	No	No	0	No	No
[]		3342	35	Recovered	2	11/21/2021	0	2	2	2	2	2	0	0	0	0	0	0	0	0	0	0	0	0	0	0	0	0	0	0	0	0	0	2021-11-21T00:00:00+00:00	5	0	65	0	No	No	0	3	No	No	No	No	0	No	No
[]		3345	35	Recovered	2	11/21/2021	0	2	2	2	2	2	0	0	0	0	0	0	0	0	0	0	0	0	0	0	0	0	0	0	0	0	0	2021-11-21T00:00:00+00:00	4	11	74	0	No	No	0	2	No	No	No	No	0	No	No
[]		3386	35	Recovered	2	11/23/2021	0	2	2	2	2	2	0	0	0	0	0	0	0	0	0	0	0	0	0	1	0	0	0	0	0	0	0	2021-11-23T00:00:00+00:00	5	2	75	40	No	No	0	2	No	No	No	No	0	No	Yes
[]		3499	35	Recovered	2	11/28/2021	0	2	2	2	2	2	0	0	0	0	0	0	0	0	0	0	0	0	0	0	0	0	0	0	0	0	0	2021-11-28T00:00:00+00:00	5	0	40	0	No	No	0	1	No	No	No	No	0	No	No
[]		3508	35	Recovered	2	11/28/2021	0	2	2	2	2	2	0	0	0	0	0	0	0	0	0	0	0	0	0	0	0	0	0	0	0	0	0	2021-11-28T00:00:00+00:00	5	3	71	0	No	No	0	2	No	No	No	No	0	No	No
[]		3525	35	Recovered	2	11/28/2021	0	2	2	2	2	2	0	0	0	0	0	0	0	0	0	0	0	0	0	0	0	0	0	0	0	0	0	2021-11-28T00:00:00+00:00	5	3	80		No	No	1	2	No	No	No	No	0	Yes	No
[]		3536	35	Recovered	2	11/29/2021	0	2	2	2	2	2	0	0	0	0	0	0	0	0	0	0	0	0	0	0	0	0	0	0	0	0	0	2021-11-29T00:00:00+00:00	5	2	65		No	No	0	2	No	No	No	No	0	No	No
[]		3602	35	Recovered	2	12/2/2021	0	2	2	2	2	2	0	0	0	0	0	0	0	0	0	0	0	0	0	0	0	0	0	0	0	0	0	2021-12-02T00:00:00+00:00	5	4	62	0	No	No	2	2	No	No	No	No	0	No	No
[]		3608	35	Recovered	2	12/2/2021	0	2	2	2	2	2	0	0	0	0	0	0	0	0	0	0	0	0	0	0	0	0	0	0	0	0	0	2021-12-02T00:00:00+00:00	5	2	50	0	No	No	0	2	No	No	No	No	0	No	No
[]		3650	35	Recovered	2	12/6/2021	0	2	2	2	2	2	0	0	0	0	0	0	0	0	0	0	0	0	0	0	0	0	0	0	0	0	0	2021-12-06T00:00:00+00:00	5	3	95	0	No	No	0	0	No	No	No	No	0	No	No
[]		3662	35	Recovered	2	12/7/2021	0	2	2	2	2	2	0	0	0	0	0	0	0	0	0	0	0	0	0	0	0	0	0	0	0	0	0	2021-12-07T00:00:00+00:00	5	5	65	32	No	No	0	1	No	No	No	No	0	No	No
[]		3682	35	Recovered	2	12/8/2021	0	2	2	2	2	2	0	0	0	0	0	0	0	0	0	0	0	0	0	0	0	0	0	0	0	0	0	2021-12-08T00:00:00+00:00	5	0	75	0	No	No	2	2	No	No	No	No	0	No	No
[]		3708	35	Recovered	2	12/9/2021	0	2	2	2	2	2	0	0	0	0	0	0	0	0	0	0	0	0	0	0	0	0	0	0	0	0	0	2021-12-09T00:00:00+00:00	5	2	65		No	No	0	3	No	No	No	No	0	No	No
[]		3736	35	Recovered	2	12/10/2021	0	2	2	2	2	2	0	0	0	0	0	0	0	0	0	0	0	0	0	0	0	0	0	0	0	0	0	2021-12-10T00:00:00+00:00	5	0	75		No	No	0	2	No	No	No	No	0	No	No
[]		3789	35	Recovered	2	12/14/2021	0	2	2	2	2	2	0	0	0	0	0	0	0	0	0	0	0	0	0	0	0	0	0	0	0	0	0	2021-12-14T00:00:00+00:00	5	0	50	0	No	No	0	0	No	No	No	No	0	No	No
[]		3824	35	Recovered	2	12/16/2021	0	2	2	2	2	2	0	0	0	0	0	0	0	0	0	0	0	0	0	0	0	0	0	0	0	0	0	2021-12-16T00:00:00+00:00	5	3	68	36	No	No	0	2	No	No	No	No	0	No	No
[]		3825	35	Recovered	2	12/16/2021	0	2	2	2	2	2	0	0	0	0	0	0	0	0	0	0	0	0	0	0	0	0	0	0	0	0	0	2021-12-16T00:00:00+00:00	5	3	85		No	No	0	2	No	Yes	Yes	No	0	No	No
[]		3831	35	Recovered	2	12/19/2021	0	2	2	2	2	2	0	0	0	0	0	0	0	0	0	0	0	0	0	0	0	0	0	0	0	0	0	2021-12-19T00:00:00+00:00	5	3	59		No	No	0	2	No	No	No	No	0	No	No
[]		3834	35	Recovered	2	12/19/2021	0	2	2	2	2	2	0	0	0	0	0	0	0	0	0	0	0	0	0	0	0	0	0	0	0	0	0	2021-12-19T00:00:00+00:00	5	1	70		No	No	0	2	No	No	No	No	0	No	No
[]		3842	35	Recovered	2	12/19/2021	0	2	2	2	2	2	0	0	0	0	0	0	0	0	0	0	0	0	0	0	0	0	0	0	0	0	0	2021-12-19T00:00:00+00:00	5	3	84		No	No	0	1	No	No	No	No	0	No	No
[]		3886	35	Recovered	2	12/21/2021	0	2	2	2	2	2	0	0	0	0	0	0	0	0	0	0	0	0	0	0	0	0	0	0	0	0	0	2021-12-21T00:00:00+00:00	5	3	80		No	No	0	2	No	No	No	No	0	No	No
[]		3922	35	Recovered	2	12/24/2021	0	2	2	2	2	2	0	0	0	0	0	0	0	0	0	0	0	0	0	0	0	0	0	0	0	0	0	2021-12-24T00:00:00+00:00	5	2	60	0	No	No	0	1	No	No	No	No	0	No	No
[]		3923	35	Recovered	2	12/24/2021	0	2	2	2	2	2	0	0	0	0	0	0	0	0	0	0	0	0	0	0	0	0	0	0	0	0	0	2021-12-24T00:00:00+00:00	5	0	52		No	No	0	1	No	No	No	No	0	No	No
[]		3938	35	Recovered	2	12/26/2021	0	2	2	2	2	2	0	0	0	0	0	0	0	0	0	0	0	0	0	0	0	0	0	0	0	0	0	2021-12-26T00:00:00+00:00	5	2	68		No	No	0	3	No	No	No	No	0	No	No
[]		3955	35	Recovered	2	12/27/2021	0	2	2	2	2	2	0	0	0	0	0	0	0	0	0	0	0	0	0	0	0	0	0	0	0	0	0	2021-12-27T00:00:00+00:00	5	2	70		No	No	0	2	No	No	No	No	0	No	No
[]		3986	35	Recovered	2	1/4/2022	0	2	2	2	2	2	0	0	0	0	0	0	0	0	0	0	0	0	0	0	0	0	0	0	0	0	0	2022-01-04T00:00:00+00:00	5	3	60		No	No	0	1	No	No	No	No	0	No	No
[]		4006	35	Recovered	2	1/5/2022	0	2	2	2	2	2	0	0	0	0	0	0	0	0	0	0	0	0	0	0	0	0	0	0	0	0	0	2022-01-05T00:00:00+00:00	5	0	48	0	No	No	0	1	No	No	No	No	0	No	No
[]		4022	35	Recovered	2	1/7/2022	0	2	2	2	2	2	0	0	0	0	0	0	0	0	0	0	0	0	0	0	0	0	0	0	0	0	0	2022-01-07T00:00:00+00:00	5	0	59	0	No	No	0	2	No	No	No	No	0	No	No
[]		4100	35	Recovered	2	1/14/2022	0	2	2	2	2	2	0	0	0	0	0	0	0	0	0	0	0	0	0	0	0	0	0	0	0	0	0	2022-01-14T00:00:00+00:00	5	4	72		No	No	0	2	No	No	No	No	0	No	No
[]		4102	35	Recovered	2	1/14/2022	0	2	2	2	2	2	0	0	0	0	0	0	0	0	0	0	0	0	0	0	0	0	0	0	0	0	0	2022-01-14T00:00:00+00:00	5	1	50		No	No	0	1	No	No	No	No	0	No	Yes
[]		4128	35	Recovered	2	1/16/2022	0	2	2	2	2	2	0	0	0	0	0	0	0	0	0	0	0	0	0	0	0	0	0	0	0	0	0	2022-01-16T00:00:00+00:00	5	0	84		Yes	No	0	2	No	No	No	No	0	Yes	No
[]		4148	35	Recovered	2	1/18/2022	0	2	2	2	2	2	0	0	0	0	0	0	0	0	0	0	0	0	0	0	0	0	0	0	0	0	0	2022-01-18T00:00:00+00:00	5	0	60		No	No	0	2	No	No	No	No	0	No	No
[]		4166	35	Recovered	2	1/19/2022	0	2	2	2	2	2	0	0	0	0	0	0	0	0	0	0	0	0	0	0	0	0	0	0	0	0	0	2022-01-19T00:00:00+00:00	5	0	45	0	No	No	0	2	No	No	No	No	0	No	No
[]		4189	35	Recovered	2	1/20/2022	0	2	2	2	2	2	0	0	0	0	0	0	0	0	0	0	0	0	0	0	0	0	0	0	0	0	0	2022-01-20T00:00:00+00:00	5	0	64	0	No	No	0	2	No	No	No	No	0	No	No
[]		4191	35	Recovered	2	1/20/2022	0	2	2	2	2	2	0	0	0	0	0	0	0	0	0	0	0	0	0	0	0	0	0	0	0	0	0	2022-01-20T00:00:00+00:00	5	0	67	0	No	No	0	2	No	No	No	No	0	No	No
[]		4219	35	Recovered	2	1/23/2022	0	2	2	2	2	2	0	0	0	0	0	0	0	0	0	0	0	0	0	0	0	0	0	0	0	0	0	2022-01-23T00:00:00+00:00	5	4	65		No	No	0	2	No	No	No	No	0	No	No
[]		4233	35	Recovered	2	1/24/2022	0	2	2	2	2	2	0	0	0	0	0	0	0	0	0	0	0	0	0	0	0	0	0	0	0	0	0	2022-01-24T00:00:00+00:00	5	3	72	0	No	No	0	1	No	No	No	No	0	No	No
[]		4258	35	Recovered	2	1/25/2022	0	2	2	2	2	2	0	0	0	0	0	0	0	0	0	0	0	0	0	0	0	0	0	0	0	0	0	2022-01-25T00:00:00+00:00	5	2	65		No	No	0	1	No	No	No	No	0	No	No
[]		4286	35	Recovered	2	1/31/2022	0	2	2	2	2	2	0	0	0	0	0	0	0	0	0	0	0	0	0	0	0	0	0	0	0	0	0	2022-01-31T00:00:00+00:00	5	0	65		No	No	0	2	No	No	No	No	0	No	No
[]		4325	35	Recovered	2	2/4/2022	0	2	2	2	2	2	0	0	0	0	0	0	0	0	0	0	0	0	0	0	0	0	0	0	0	0	0	2022-02-04T00:00:00+00:00	5	3	61		No	No	0	2	No	No	No	No	0	No	No
[]		61	36	Recovered	2	3/26/2021	0	2	2	2	2	2	0	0	0	0	0	0	0	0	0	0	0	0	0	0	0	0	0	0	0	0	0	2021-03-26T06:12:30.351746+00:00	5	5	58					2	No	No	No	No	0	No	No
[]		118	36	Unrecovered	1	3/26/2021	3	2	2	2	2	2	2	4	3	0	4	0	2	0	2	5	3	3	2	1	3	2	1	0	1	0	4	2021-03-26T07:42:45.304820+00:00	5	2	52					2	No	No	No	No	1	No	Yes
[]		124	36	Unrecovered	1	3/26/2021	0	2	2	2	2	2	0	0	0	0	0	0	2	0	0	0	0	0	0	0	0	0	0	0	0	0	0	2021-03-26T07:57:06.744742+00:00	5	0	75					1	No	No	No	No	0	No	No
[]		133	36	Unrecovered	1	3/26/2021	0	2	2	2	2	2	0	2	0	0	0	0	0	0	0	0	0	0	0	0	0	0	0	0	0	0	0	2021-03-26T08:12:54.435497+00:00	5	2	60					1	Yes	No	Yes	No	0	No	No
[]		141	36	Recovered	2	3/26/2021	0	2	2	2	2	2	0	0	0	0	0	0	0	0	0	0	0	0	0	0	0	0	0	0	0	0	0	2021-03-26T08:19:46.511894+00:00	5	0	55					4 or more	Yes	No	No	No	0	No	No
[]		207	36	Recovered	2	3/29/2021	0	2	2	2	2	2	0	0	0	0	0	0	0	0	0	0	0	0	0	0	0	0	0	0	0	0	0	2021-03-29T06:08:34.651536+00:00	5	2	47					2	No	No	No	No	0	No	No
[]		230	36	Recovered	2	4/8/2021	0	2	2	2	2	2	0	0	0	0	0	0	0	0	0	0	0	0	0	0	0	0	0	0	0	0	0	2021-04-08T09:41:21.781791+00:00	5	2	36					2	No	No	No	No	0	No	No
[]		312	36	Recovered	2	4/11/2021	0	2	2	2	2	2	0	0	0	0	0	0	0	0	0	0	0	0	0	0	0	0	0	0	0	0	0	2021-04-11T10:08:00.253002+00:00	5	2	68					3	No	No	No	No	0	No	Yes
[]		332	36	Recovered	2	4/11/2021	0	2	2	2	2	2	0	0	0	0	0	0	0	0	0	0	0	0	0	0	0	0	0	0	0	0	0	2021-04-11T10:59:32.201090+00:00	5	0	60					2	No	No	No	No	0	No	No
[]		366	36	Recovered	2	4/12/2021	0	2	2	2	2	2	0	0	0	0	0	0	0	0	0	0	0	0	0	0	0	0	0	0	0	0	0	2021-04-12T08:07:46.725478+00:00	5	4	51					0	No	No	No	No	0	No	No
[]		385	36	Recovered	2	4/12/2021	0	2	2	2	2	2	0	0	0	0	0	0	0	0	0	0	0	0	0	0	0	0	0	0	0	0	0	2021-04-12T09:51:25.355900+00:00	4	9	67					2	No	No	Yes	No	0	No	No
[]		400	36	Recovered	2	4/12/2021	0	2	2	2	2	2	0	0	0	0	0	0	0	0	0	0	0	0	0	0	0	0	0	0	0	0	0	2021-04-12T10:39:54.204024+00:00	5	6	87					1	No	No	No	No	0	No	No
[]		503	36	Recovered	2	4/19/2021	0	2	2	2	2	2	0	0	0	0	0	0	0	0	0	0	0	0	0	0	0	0	0	0	0	0	0	2021-04-19T09:12:11.601036+00:00	5	0	56					1	No	No	No	No	0	No	No
[]		517	36	Unrecovered	1	4/19/2021	0	2	2	2	2	2	4	3	0	0	0	0	0	0	0	0	3	0	0	0	0	0	0	2	0	0	0	2021-04-19T10:57:08.585877+00:00	5	0	65					2	No	No	No	No	0	Yes	No
[]		547	36	Recovered	2	4/20/2021	0	2	2	2	2	2	0	0	0	0	0	0	0	0	0	0	0	0	0	0	0	0	0	0	0	0	0	2021-04-20T09:52:17.914810+00:00	5	1	80					2	No	No	No	No	0	Yes	No
[]		618	36	Recovered	2	4/22/2021	0	2	2	2	2	2	0	0	0	0	0	0	0	0	0	0	0	0	0	0	0	0	0	0	0	0	0	2021-04-22T10:46:04.374170+00:00	5	0	50					2	No	No	No	No	0	No	No
[]		636	36	Unrecovered	1	4/23/2021	0	2	2	2	2	2	0	0	0	0	0	0	0	0	0	0	0	0	0	0	0	0	3	0	0	0	0	2021-04-23T10:17:26.679833+00:00	5	1	55					2	No	Yes	No	No	0	No	No
[]		648	36	Recovered	2	4/23/2021	0	2	2	2	2	2	0	0	0	0	0	0	0	0	0	0	0	0	0	0	0	0	0	0	0	0	0	2021-04-23T10:40:29.092342+00:00	4	5	50					0	No	No	No	No	0	No	No
[]		657	36	Unrecovered	1	4/25/2021	0	2	2	2	2	2	0	0	0	0	0	0	0	0	2	0	0	0	0	0	0	0	0	0	0	0	0	2021-04-25T05:41:24.961402+00:00	5	0	60					0	No	No	No	No	0	No	No
[]		888	36	Recovered	2	5/13/2021	0	2	2	2	2	2	0	0	0	0	0	0	0	0	0	0	0	0	0	0	0	0	0	0	0	0	0	2021-05-13T09:32:20.233533+00:00	5	0	61	38	No	No	0	1	No	No	No	No	0	No	No
[]		906	36	Recovered	2	5/14/2021	0	2	2	2	2	2	0	0	0	0	0	0	0	0	0	0	0	0	0	0	0	0	0	0	0	0	0	2021-05-14T07:58:38.514890+00:00	5	6	63		No	No	0	2	No	No	No	No	0	No	No
[]		927	36	Recovered	2	5/14/2021	0	2	2	2	2	2	0	0	0	0	0	0	0	0	0	0	0	0	0	0	0	0	0	0	0	0	0	2021-05-14T10:39:48.105095+00:00	5	0	61		No	No	0	2	No	No	No	No	0	No	No
[]		1042	36	Recovered	2	5/25/2021	0	2	2	2	2	2	0	0	0	0	0	0	0	0	0	0	0	0	0	0	0	0	0	0	0	0	0	2021-05-25T10:15:57.211302+00:00	5	0	73	0	No	No	0	2	No	No	No	No	0	No	No
[]		1185	36	Recovered	2	6/2/2021	0	2	2	2	2	2	0	0	0	0	0	0	0	0	0	0	0	0	0	0	0	0	0	0	0	0	0	2021-06-02T10:45:13.751041+00:00	5	5	70		No	No	2	2	No	No	No	No	0	No	No
[]		1210	36	Recovered	2	6/4/2021	0	2	2	2	2	2	0	0	0	0	0	0	0	0	0	0	0	0	0	0	0	0	0	0	0	0	0	2021-06-04T06:59:28.617785+00:00	5	4	80		Yes	Yes	1	2	No	No	No	No	1	Yes	No
[]		1223	36	Recovered	2	6/7/2021	0	2	2	2	2	2	0	0	0	0	0	0	0	0	0	0	0	0	0	0	0	0	0	0	0	0	0	2021-06-07T08:07:13.865303+00:00	5	6	62	38	No	No	0	1	No	No	No	No	0	No	No
[]		1256	36	Recovered	2	6/7/2021	0	2	2	2	2	2	0	0	0	0	0	0	0	0	0	0	0	0	0	0	0	0	0	0	0	0	0	2021-06-07T10:02:48.261720+00:00	5	0	53	28	No	No	0	2	No	No	No	No	0	No	No
[]		1277	36	Recovered	2	6/8/2021	0	2	2	2	2	2	0	0	0	0	0	0	0	0	0	0	0	0	0	0	0	0	0	0	0	0	0	2021-06-08T06:21:29.334196+00:00	4	11	72	0	No	No	1	3	No	No	No	No	0	No	No
[]		1332	36	Recovered	2	6/13/2021	0	2	2	2	2	2	0	0	0	0	0	0	2	0	0	0	1	0	0	0	0	2	0	0	0	0	0	2021-06-13T08:17:27.760643+00:00	5	0	70		No	No	0	1	No	No	No	No	0	No	No
[]		1442	36	Recovered	2	8/3/2021	0	2	2	2	2	2	0	0	0	0	0	0	0	0	0	0	0	0	0	0	0	0	0	0	0	0	0	2021-08-03T09:58:04.758302+00:00	5	0	62		No	No	0	3	No	No	No	No	0	No	No
[]		1506	36	Recovered	2	8/15/2021	0	2	2	2	2	2	0	0	0	0	0	0	0	0	0	0	0	0	0	0	0	0	0	0	0	0	0	2021-08-15T10:41:35.386732+00:00	4	10	40		No	No	0	3	No	No	No	No	2	No	Yes
[]		1684	36	Recovered	2	9/6/2021	0	2	2	2	2	2	0	0	0	0	0	0	0	0	0	0	0	0	0	0	0	0	0	0	0	0	0	2021-09-06T00:00:00+00:00	5	0	65	39	No	No	0	2	No	No	No	No	0	No	No
[]		1689	36	Recovered	2	9/6/2021	0	2	2	2	2	2	0	0	0	0	0	0	0	0	0	0	0	0	0	0	0	0	0	0	0	0	0	2021-09-06T00:00:00+00:00	5	3	62	0	No	No	0	1	Yes	No	No	No	0	No	No
[]		1690	36	Recovered	2	9/6/2021	0	2	2	2	2	2	0	0	0	0	0	0	0	0	0	0	0	0	0	0	0	0	0	0	0	0	0	2021-09-06T00:00:00+00:00	5	0	65	0	No	No	2	2	No	No	No	No	0	No	No
[]		1700	36	Recovered	2	9/6/2021	0	2	2	2	2	2	0	0	0	0	0	0	0	0	0	0	0	0	0	0	0	0	0	0	0	0	0	2021-09-06T00:00:00+00:00	5	1	75		No	No	0	2	No	No	No	No	1	No	No
[]		1739	36	Recovered	2	9/7/2021	0	2	2	2	2	2	0	0	0	0	0	0	0	0	0	0	0	0	0	0	0	0	0	0	0	0	0	2021-09-07T00:00:00+00:00	5	0	50		No	No	0	1	No	No	No	No	0	No	No
[]		1930	36	Recovered	2	9/14/2021	0	2	2	2	2	2	0	0	0	0	0	0	0	0	0	0	0	0	0	0	0	0	0	0	0	0	0	2021-09-14T00:00:00+00:00	5	2	70		No	No	0	2	No	No	No	No	0	No	Yes
[]		2004	36	Unrecovered	1	9/16/2021	0	2	2	2	2	2	0	0	0	0	0	0	2	0	0	0	0	0	0	0	0	0	0	0	0	0	0	2021-09-16T00:00:00+00:00	4	8	54		No	No	0	2	No	No	No	No	0	No	Yes
[]		2106	36	Recovered	2	9/20/2021	0	2	2	2	2	2	0	0	0	0	0	0	0	0	0	0	0	0	0	0	0	0	0	0	0	0	0	2021-09-20T00:00:00+00:00	5	0	94		No	No	0	1	No	No	No	No	0	No	No
[]		2189	36	Recovered	2	9/22/2021	0	2	2	2	2	2	0	0	0	0	0	0	0	0	0	0	0	0	0	0	0	0	0	0	0	0	0	2021-09-22T00:00:00+00:00	5	0	65		No	No	0	1	No	No	No	No	0	No	No
[]		2201	36	Recovered	2	9/23/2021	0	2	2	2	2	2	0	0	0	0	0	0	0	0	0	0	0	0	0	0	0	0	0	0	0	0	0	2021-09-23T00:00:00+00:00	5	0	48	34	No	No	0	1	No	No	No	No	0	No	No
[]		2385	36	Recovered	2	9/29/2021	0	2	2	2	2	2	0	0	0	0	0	0	0	0	0	0	0	0	0	0	0	0	0	0	0	0	0	2021-09-29T00:00:00+00:00	5	0	52	31	No	No	1	1	No	No	No	No	0	No	No
[]		2393	36	Recovered	2	9/29/2021	0	2	2	2	2	2	0	0	0	0	0	0	0	0	0	0	0	0	0	0	0	0	0	0	0	0	0	2021-09-29T00:00:00+00:00	5	0	50	0	No	No	2	1	No	No	No	No	0	No	No
[]		2415	36	Recovered	2	9/30/2021	0	2	2	2	2	2	0	0	0	0	0	0	0	0	0	0	0	0	0	0	0	0	0	0	0	0	0	2021-09-30T00:00:00+00:00	5	2	60		No	No	0	1	No	No	No	No	0	No	No
[]		2435	36	Recovered	2	10/1/2021	0	2	2	2	2	2	0	0	0	0	0	0	0	0	0	0	0	0	0	0	0	0	0	0	0	0	0	2021-10-01T00:00:00+00:00	5	1	70		Yes	No	0	2	No	No	No	No	0	Yes	No
[]		2463	36	Recovered	2	10/3/2021	0	2	2	2	2	2	0	0	0	0	0	0	0	0	0	0	0	0	0	0	0	0	0	0	0	0	0	2021-10-03T00:00:00+00:00	5	0	48	27	No	No	0	2	No	No	No	No	0	No	No
[]		2526	36	Recovered	2	10/5/2021	0	2	2	2	2	2	0	0	0	0	0	0	0	0	0	0	0	0	0	0	0	0	0	0	0	0	0	2021-10-05T00:00:00+00:00	5	2	55		No	No	0	1	No	No	No	No	0	No	No
[]		2529	36	Recovered	2	10/5/2021	0	2	2	2	2	2	0	0	0	0	0	0	0	0	0	0	0	0	0	0	0	0	0	0	0	0	0	2021-10-05T00:00:00+00:00	5	0	67		No	No	0	2	Yes	Yes	No	No	0	No	No
[]		2533	36	Recovered	2	10/5/2021	0	2	2	2	2	2	0	0	0	0	0	0	0	0	0	0	0	0	0	0	0	0	0	0	0	0	0	2021-10-05T00:00:00+00:00	5	3	60		No	No	0	2	No	No	No	No	0	No	No
[]		2573	36	Recovered	2	10/6/2021	0	2	2	2	2	2	0	0	0	0	0	0	0	0	0	0	0	0	0	0	0	0	0	0	0	0	0	2021-10-06T00:00:00+00:00	5	0	66		No	No	0	2	No	No	No	No	0	No	Yes
[]		2608	36	Recovered	2	10/8/2021	0	2	2	2	2	2	0	0	0	0	0	0	0	0	0	0	0	0	0	0	0	0	0	0	0	0	0	2021-10-08T00:00:00+00:00	5	0	52		No	No	0	2	No	No	No	No	0	No	No
[]		2619	36	Recovered	2	10/8/2021	0	2	2	2	2	2	0	0	0	0	0	0	0	0	0	0	0	0	0	0	0	0	0	0	0	0	0	2021-10-08T00:00:00+00:00	5	3	52	0	No	No	0	4 or more	No	Yes	No	No	0	No	No
[]		2687	36	Recovered	2	10/10/2021	0	2	2	2	2	2	0	0	0	0	0	0	0	0	0	0	0	0	0	0	0	0	0	0	0	0	0	2021-10-10T00:00:00+00:00	4	11	52	0	No	No	0	1	No	No	No	No	0	No	No
[]		2735	36	Recovered	2	10/11/2021	0	2	2	2	2	2	0	0	0	0	0	0	0	0	0	0	0	0	0	0	0	0	0	0	0	0	0	2021-10-11T00:00:00+00:00	4	10	45	27	No	No	0	0	No	No	No	No	0	No	No
[]		2873	36	Recovered	2	10/21/2021	0	2	2	2	2	2	0	0	0	0	0	0	0	0	0	0	0	0	0	0	0	0	0	0	0	0	0	2021-10-21T00:00:00+00:00	5	0	58	0	No	No	2	2	No	No	No	No	0	No	No
[]		2886	36	Recovered	2	10/21/2021	0	2	2	2	2	2	0	0	0	0	0	0	0	0	0	0	0	0	0	0	0	0	0	0	0	0	0	2021-10-21T00:00:00+00:00	5	3	85		No	No	0	2	No	No	Yes	No	0	No	No
[]		2928	36	Recovered	2	10/22/2021	0	2	2	2	2	2	0	0	0	0	0	0	0	0	0	0	0	0	0	0	0	0	0	0	0	0	0	2021-10-22T00:00:00+00:00	5	0	52		No	No	0	1	No	No	No	No	0	No	No
[]		2960	36	Recovered	2	10/24/2021	0	2	2	2	2	2	0	0	0	0	0	0	0	0	0	0	0	0	0	0	0	0	0	0	0	0	0	2021-10-24T00:00:00+00:00	5	5	66	0	No	No	1	1	No	No	No	No	0	No	No
[]		3067	36	Recovered	2	10/28/2021	0	2	2	2	2	2	0	0	0	0	0	0	0	0	0	0	0	0	0	0	0	0	0	0	0	0	0	2021-10-28T00:00:00+00:00	5	0	53	28	No	No	0	2	No	No	No	No	0	No	No
[]		3074	36	Recovered	2	10/28/2021	0	2	2	2	2	2	0	0	0	0	0	0	0	0	0	0	0	0	0	0	0	0	0	0	0	0	0	2021-10-28T00:00:00+00:00	5	0	65	0	No	No	0	1	No	No	No	No	0	No	No
[]		3129	36	Recovered	2	11/1/2021	0	2	2	2	2	2	0	0	0	0	0	0	0	0	0	0	0	0	0	0	0	0	0	0	0	0	0	2021-11-01T00:00:00+00:00	5	3	84		No	No	1	2	No	No	No	No	0	No	No
[]		3167	36	Recovered	2	11/17/2021	0	2	2	2	2	2	0	0	0	0	0	0	0	0	0	0	0	0	0	0	0	0	0	0	0	0	0	2021-11-17T00:00:00+00:00	5	1	62	32	Yes	No	0	2	No	No	No	No	0	No	No
[]		3174	36	Recovered	2	11/17/2021	0	2	2	2	2	2	0	0	0	0	0	0	0	0	0	0	0	0	0	0	0	0	0	0	0	0	0	2021-11-17T00:00:00+00:00	5	0	53	28	No	No	0	4 or more	No	No	No	Yes	0	No	No
[]		3209	36	Unrecovered	1	11/18/2021	0	2	2	2	2	2	0	0	0	0	0	0	1	0	0	0	0	0	0	0	0	0	0	0	0	0	0	2021-11-18T00:00:00+00:00	5	0	70		No	No	0	2	No	No	No	No	0	No	No
[]		3217	36	Recovered	2	11/18/2021	0	2	2	2	2	2	0	0	0	0	0	0	0	0	0	0	0	0	0	0	0	0	0	0	0	0	0	2021-11-18T00:00:00+00:00	4	8	55		No	No	0	2	No	No	No	No	0	No	No
[]		3238	36	Recovered	2	11/21/2021	0	2	2	2	2	2	0	0	0	0	0	0	0	0	0	0	0	0	0	0	0	0	0	0	0	0	0	2021-11-21T00:00:00+00:00	5	4	60	30	No	No	0	0	No	No	No	No	0	No	No
[]		3388	36	Unrecovered	1	11/23/2021	0	2	2	2	2	2	0	0	0	0	0	0	0	0	5	0	0	0	0	0	0	0	5	0	5	0	0	2021-11-23T00:00:00+00:00	5	0	64		Yes	No	0	1	No	No	No	No	0	No	Yes
[]		3407	36	Recovered	2	11/25/2021	0	2	2	2	2	2	0	0	0	0	0	0	0	0	0	0	0	0	0	0	0	0	0	0	0	0	0	2021-11-25T00:00:00+00:00	5	0	60		No	No	0	3	No	No	No	No	0	No	No
[]		3442	36	Recovered	2	11/26/2021	0	2	2	2	2	2	0	0	0	0	0	0	0	0	0	0	0	0	0	0	0	0	0	0	0	0	0	2021-11-26T00:00:00+00:00	5	0	57	30	No	No	1	1	No	No	No	No	0	No	No
[]		3643	36	Recovered	2	12/6/2021	0	2	2	2	2	2	0	0	0	0	0	0	0	0	0	0	0	0	0	0	0	0	0	0	0	0	0	2021-12-06T00:00:00+00:00	5	2	36	0	No	No	0	2	No	No	No	No	0	No	No
[]		3645	36	Recovered	2	12/6/2021	0	2	2	2	2	2	0	0	0	0	0	0	0	0	0	0	0	0	0	0	0	0	0	0	0	0	0	2021-12-06T00:00:00+00:00	5	4	56		No	No	0	4 or more	No	No	No	No	0	No	No
[]		3669	36	Recovered	2	12/7/2021	0	2	2	2	2	2	0	0	0	0	0	0	0	0	0	0	0	0	0	0	0	0	0	0	0	0	0	2021-12-07T00:00:00+00:00	5	0	55	0	No	No	0	2	No	No	No	No	0	No	No
[]		3705	36	Recovered	2	12/9/2021	0	2	2	2	2	2	0	0	0	0	0	0	0	0	0	0	0	0	0	0	0	0	0	0	0	0	0	2021-12-09T00:00:00+00:00	5	1	60	0	No	No	0	1	No	No	No	No	0	No	No
[]		3762	36	Recovered	2	12/13/2021	0	2	2	2	2	2	0	0	0	0	0	0	0	0	0	0	0	0	0	0	0	0	0	0	0	0	0	2021-12-13T00:00:00+00:00	5	3	72	0	No	No	0	1	No	No	No	No	0	No	No
[]		3763	36	Recovered	2	12/13/2021	0	2	2	2	2	2	0	0	0	0	0	0	0	0	0	0	0	0	0	0	0	0	0	0	0	0	0	2021-12-13T00:00:00+00:00	5	3	68	0	No	No	0	1	No	No	No	No	0	No	No
[]		3778	36	Recovered	2	12/13/2021	0	2	2	2	2	2	0	0	0	0	0	0	0	0	0	0	0	0	0	0	0	0	0	0	0	0	0	2021-12-13T00:00:00+00:00	5	4	70		No	No	0	2	No	No	No	No	0	No	No
[]		3781	36	Recovered	2	12/13/2021	0	2	2	2	2	2	0	0	0	0	0	0	0	0	0	0	0	0	0	0	0	0	0	0	0	0	0	2021-12-13T00:00:00+00:00	5	2	55		No	No	0	2	No	No	No	No	0	No	No
[]		3851	36	Recovered	2	12/20/2021	0	2	2	2	2	2	0	0	0	0	0	0	0	0	0	0	0	0	0	0	0	0	0	0	0	0	0	2021-12-20T00:00:00+00:00	5	2	75		No	No	0	1	No	No	No	No	0	No	Yes
[]		3940	36	Recovered	2	12/26/2021	0	2	2	2	2	2	0	0	0	0	0	0	0	0	0	0	0	0	0	0	0	0	0	0	0	0	0	2021-12-26T00:00:00+00:00	4	10	63		No	No	0	2	No	No	No	No	0	No	No
[]		4011	36	Recovered	2	1/6/2022	0	2	2	2	2	2	0	0	0	0	0	0	0	0	0	0	0	0	0	0	0	0	0	0	0	0	0	2022-01-06T00:00:00+00:00	5	3	67	0	No	No	0	2	No	No	No	No	0	No	No
[]		4044	36	Recovered	2	1/9/2022	0	2	2	2	2	2	0	0	0	0	0	0	0	0	0	0	0	0	0	0	0	0	0	0	0	0	0	2022-01-09T00:00:00+00:00	5	3	75	0	No	No	3	2	No	No	No	No	0	No	No
[]		4054	36	Recovered	2	1/10/2022	0	2	2	2	2	2	0	0	0	0	0	0	0	0	0	0	0	0	0	0	0	0	0	0	0	0	0	2022-01-10T00:00:00+00:00	5	2	56	29	No	No	0	0	No	No	No	No	0	No	No
[]		4058	36	Recovered	2	1/10/2022	0	2	2	2	2	2	0	0	0	0	0	0	0	0	0	0	0	0	0	0	0	0	0	0	0	0	0	2022-01-10T00:00:00+00:00	5	2	60	0	No	No	3	2	No	No	No	No	0	No	No
[]		4074	36	Recovered	2	1/11/2022	0	2	2	2	2	2	0	0	0	0	0	0	0	0	0	0	0	0	0	0	0	0	0	0	0	0	0	2022-01-11T00:00:00+00:00	5	3	65		No	No	0	1	No	No	No	No	0	No	No
[]		4087	36	Recovered	2	1/12/2022	0	2	2	2	2	2	0	0	0	0	0	0	0	0	0	0	0	0	0	0	0	0	0	0	0	0	0	2022-01-12T00:00:00+00:00	5	3	68	0	No	No	0	1	No	No	No	No	0	No	No
[]		4126	36	Recovered	2	1/16/2022	0	2	2	2	2	2	0	0	0	0	0	0	0	0	0	0	0	0	0	0	0	0	0	0	0	0	0	2022-01-16T00:00:00+00:00	5	4	73		No	No	0	1	No	No	No	No	0	No	No
[]		4174	36	Recovered	2	1/19/2022	0	2	2	2	2	2	0	0	0	0	0	0	0	0	0	0	0	0	0	0	0	0	0	0	0	0	0	2022-01-19T00:00:00+00:00	4	10	61	28	No	No	0	1	No	No	No	No	0	No	No
[]		18	37	Recovered	2	3/26/2021	0	2	2	2	2	2	0	0	0	0	0	0	0	0	0	0	0	0	0	0	0	0	0	0	0	0	0	2021-03-26T05:10:34.255453+00:00	5	2	82					0	No	No	No	No	0	No	No
[]		57	37	Unrecovered	1	3/26/2021	0	2	2	2	2	2	3	0	3	0	3	0	2	0	0	0	3	0	0	3	0	3	0	2	0	0	0	2021-03-26T06:06:12.759250+00:00	4	9	65					2	No	No	No	No	2	No	No
[]		85	37	Unrecovered	1	3/26/2021	2	2	2	2	2	2	3	1	2	0	0	2	2	0	3	2	1	3	1	2	1	0	0	2	0	1	0	2021-03-26T06:44:32.016660+00:00	4	11	60					2	No	No	Yes	No	1	No	No
[]		119	37	Recovered	2	3/26/2021	0	2	2	2	2	2	0	0	0	0	0	0	0	0	0	0	0	0	0	0	0	0	0	0	0	0	0	2021-03-26T07:45:49.136957+00:00	5	1	66					2	No	No	No	Yes	0	No	No
[]		189	37	Recovered	2	3/26/2021	0	2	2	2	2	2	0	0	0	0	0	0	0	0	0	0	0	0	0	0	0	0	0	0	0	0	0	2021-03-26T09:43:09.638189+00:00	5	6	73					3	No	No	No	No	0	No	No
[]		213	37	Unrecovered	1	4/4/2021	0	2	2	2	2	2	4	2	0	2	4	0	3	0	3	2	2	0	0	0	0	0	0	3	0	4	0	2021-04-04T08:42:15.949766+00:00	5	3	71					2	No	No	No	No	0	No	No
[]		379	37	Unrecovered	1	4/12/2021	0	2	2	2	2	2	4	2	0	0	4	5	0	0	0	0	0	0	0	0	0	0	0	0	0	0	0	2021-04-12T09:31:34.698103+00:00	5	0	54					2	No	No	No	No	0	No	No
[]		403	37	Recovered	2	4/12/2021	0	2	2	2	2	2	0	0	0	0	0	0	0	0	0	0	0	0	0	0	0	0	0	0	0	0	0	2021-04-12T10:54:38.097610+00:00	5	3	54					2	No	No	No	No	0	No	No
[]		493	37	Recovered	2	4/18/2021	0	2	2	2	2	2	0	0	0	0	0	0	0	0	0	0	0	0	0	0	0	0	0	0	0	0	0	2021-04-18T10:30:35.929747+00:00	5	6	85					1	No	No	No	No	0	No	Yes
[]		559	37	Recovered	2	4/21/2021	0	2	2	2	2	2	0	0	0	0	0	0	0	0	0	0	0	0	0	0	0	0	0	0	0	0	0	2021-04-21T07:01:45.143971+00:00	5	0	90					2	No	No	No	No	0	No	No
[]		691	37	Recovered	2	5/6/2021	0	2	2	2	2	2	0	0	0	0	0	0	0	0	0	0	0	0	0	0	0	0	0	0	0	0	0	2021-05-06T08:02:29.982415+00:00	5	0	40					1	No	No	No	No	0	No	No
[]		701	37	Recovered	2	5/6/2021	0	2	2	2	2	2	0	0	0	0	0	0	0	0	0	0	0	0	0	0	0	0	0	0	0	0	0	2021-05-06T09:35:23.012664+00:00	4	8	56					2	No	No	No	No	0	No	No
[]		721	37	Unrecovered	1	5/9/2021	0	2	2	2	2	2	0	0	0	0	0	0	0	0	0	0	0	0	0	0	0	0	0	0	0	0	0	2021-05-09T08:03:53.442346+00:00	5	0	58					1	No	No	No	No	0	No	Yes
[]		855	37	Recovered	2	5/12/2021	0	2	2	2	2	2	0	0	0	0	0	0	0	0	0	0	0	0	0	0	0	0	0	0	0	0	0	2021-05-12T09:50:00.707972+00:00	5	3	63	40	No	No	0	2	No	No	No	No	0	No	No
[]		946	37	Recovered	2	5/16/2021	0	2	2	2	2	2	0	0	0	0	0	0	0	0	0	0	0	0	0	0	0	0	0	0	0	0	0	2021-05-16T10:47:55.951588+00:00	5	0	55	30	No	No	0	3	No	No	No	No	0	No	No
[]		1010	37	Recovered	2	5/21/2021	0	2	2	2	2	2	0	0	0	0	0	0	0	0	0	0	0	0	0	0	0	0	0	0	0	0	0	2021-05-21T11:05:47.189739+00:00	5	2	63	34	No	No	0	1	No	No	No	No	0	No	No
[]		1018	37	Unrecovered	1	5/23/2021	0	2	2	2	2	2	0	0	0	0	0	0	0	0	0	0	0	0	0	0	0	0	0	0	0	0	0	2021-05-23T08:10:08.116973+00:00	5	0	78	42	No	No	2	2	No	No	No	No	0	No	No
[]		1084	37	Recovered	2	5/27/2021	0	2	2	2	2	2	0	0	0	0	0	0	0	0	0	0	0	0	0	0	0	0	0	0	0	0	0	2021-05-27T09:44:16.552365+00:00	5	0	57		No	No	0	1	No	No	No	No	0	No	No
[]		1090	37	Recovered	2	5/27/2021	0	2	2	2	2	2	0	0	0	0	0	0	0	0	0	0	0	0	0	0	0	0	0	0	0	0	0	2021-05-27T10:14:05.609447+00:00	5	2	51	0	No	No	0	1	No	No	No	No	0	No	No
[]		1140	37	Recovered	2	5/31/2021	0	2	2	2	2	2	0	0	0	0	0	0	0	0	0	0	0	0	0	0	0	0	0	0	0	0	0	2021-05-31T08:02:13.255291+00:00	5	5	65		No	No	0	1	No	No	No	No	0	No	No
[]		1205	37	Recovered	2	6/3/2021	0	2	2	2	2	2	0	0	0	0	0	0	0	0	0	0	0	0	0	0	0	0	0	0	0	0	0	2021-06-03T10:07:04.661684+00:00	5	2	65		No	No	0	2	No	No	No	No	0	No	No
[]		1336	37	Recovered	2	6/14/2021	0	2	2	2	2	2	0	0	0	0	0	0	0	0	0	0	0	0	0	0	0	0	0	0	0	0	0	2021-06-14T08:28:07.990364+00:00	5	4	69		No	No	0	2	No	No	No	No	0	Yes	No
[]		1377	37	Recovered	2	6/18/2021	0	2	2	2	2	2	0	0	0	0	0	0	0	0	0	0	0	0	0	0	0	0	0	0	0	0	0	2021-06-18T09:49:14.701875+00:00	5	1	63	0	No	No	1	1	No	No	No	No	0	No	No
[]		1415	37	Recovered	2	7/25/2021	0	2	2	2	2	2	0	0	0	0	0	0	0	0	0	0	0	0	0	0	0	0	0	0	0	0	0	2021-07-25T08:02:53.457589+00:00	5	0	60		No	No	1	2	No	No	No	No	0	No	No
[]		1429	37	Unrecovered	1	8/2/2021	0	2	2	2	2	2	0	0	0	0	0	0	0	0	0	0	0	0	0	0	0	0	0	0	0	0	0	2021-08-02T11:05:36.687107+00:00	5	4	58		No	No	1	2	No	No	No	No	0	No	No
[]		1505	37	Recovered	2	8/15/2021	0	2	2	2	2	2	0	0	0	0	0	0	0	0	0	0	0	0	0	0	0	0	0	0	0	0	0	2021-08-15T10:38:39.207908+00:00	5	0	52		No	No	0	1	No	No	No	No	0	No	No
[]		1519	37	Recovered	2	8/15/2021	0	2	2	2	2	2	0	0	0	0	0	0	0	0	0	0	0	0	0	0	0	0	0	0	0	0	0	2021-08-15T10:55:32.454507+00:00	5	0	52	32	No	No	0	2	No	No	No	No	0	No	No
[]		1547	37	Recovered	2	8/27/2021	0	2	2	2	2	2	0	0	0	0	0	0	0	0	0	0	0	0	0	0	0	0	0	0	0	0	0	2021-08-27T00:00:00+00:00	5	1	64	32	No	No	0	1	No	No	No	No	0	No	Yes
[]		1548	37	Unrecovered	1	8/27/2021	0	2	2	2	2	2	0	2	0	0	0	0	2	0	3	0	0	0	2	2	0	0	0	0	0	0	0	2021-08-27T00:00:00+00:00	5	4	76		No	No	0	2	No	No	No	No	0	Yes	No
[]		1565	37	Recovered	2	8/30/2021	0	2	2	2	2	2	0	0	0	0	0	0	0	0	0	0	0	0	0	0	0	0	0	0	0	0	0	2021-08-30T00:00:00+00:00	5	3	70		No	No	0	1	No	No	No	No	0	No	No
[]		1578	37	Recovered	2	8/30/2021	0	2	2	2	2	2	0	0	0	0	0	0	0	0	0	0	0	0	0	0	0	0	0	0	0	0	0	2021-08-30T00:00:00+00:00	5	0	75	36	No	No	0	2	No	No	No	No	0	No	No
[]		1607	37	Unrecovered	1	9/2/2021	0	2	2	2	2	2	0	0	3	0	0	0	2	0	0	0	0	0	2	3	0	3	0	3	0	0	0	2021-09-02T00:00:00+00:00	5	1	64		No	No	0	2	No	No	No	No	1	No	No
[]		1685	37	Recovered	2	9/6/2021	0	2	2	2	2	2	0	0	0	0	0	0	0	0	0	0	0	0	0	0	0	0	0	0	0	0	0	2021-09-06T00:00:00+00:00	5	1	60	0	No	No	0	2	No	No	No	No	0	No	No
[]		1711	37	Recovered	2	9/6/2021	0	2	2	2	2	2	0	0	0	0	0	0	0	0	0	0	0	0	0	0	0	0	0	0	0	0	0	2021-09-06T00:00:00+00:00	5	3	60		No	No	0	2	No	No	No	No	0	No	Yes
[]		1725	37	Recovered	2	9/7/2021	0	2	2	2	2	2	0	0	0	0	0	0	0	0	0	0	0	0	0	0	0	0	0	0	0	0	0	2021-09-07T00:00:00+00:00	4	9	40	25	No	No	0	2	No	No	No	No	0	No	No
[]		1821	37	Unrecovered	1	9/12/2021	0	2	2	2	2	2	0	0	0	0	0	0	0	0	0	0	0	0	0	0	0	0	0	0	0	0	0	2021-09-12T00:00:00+00:00	4	9	58		No	No	0	0	No	No	Yes	No	0	Yes	No
[]		1823	37	Unrecovered	1	9/12/2021	0	2	2	2	2	2	0	0	0	0	0	0	0	0	0	0	0	0	0	0	0	0	0	0	0	0	0	2021-09-12T00:00:00+00:00	4	10	65		No	No	0	1	No	No	No	No	0	No	No
[]		1834	37	Recovered	2	9/12/2021	0	2	2	2	2	2	0	0	0	0	0	0	0	0	0	0	0	0	0	0	0	0	0	0	0	0	0	2021-09-12T00:00:00+00:00	5	3	66		No	No	1	2	No	No	No	No	0	No	No
[]		1843	37	Unrecovered	1	9/12/2021	0	2	2	2	2	2	0	0	0	0	0	0	0	0	0	0	0	0	0	0	0	0	0	0	0	0	0	2021-09-12T00:00:00+00:00	5	3	70		No	No	0	2	No	No	No	No	0	Yes	No
[]		1853	37	Unrecovered	1	9/13/2021	0	2	2	2	2	2	0	0	0	0	0	0	2	0	0	0	0	0	0	0	0	0	0	0	0	0	0	2021-09-13T00:00:00+00:00	5	2	75		No	No	0	3	No	No	No	No	1	No	No
[]		1870	37	Recovered	2	9/13/2021	0	2	2	2	2	2	0	0	0	0	0	0	0	0	0	0	0	0	0	1	0	0	0	0	0	0	0	2021-09-13T00:00:00+00:00	5	4	70		No	No	0	1	No	No	No	No	0	No	No
[]		1891	37	Recovered	2	9/14/2021	0	2	2	2	2	2	0	0	0	0	0	0	0	0	0	0	0	0	0	0	0	0	0	0	0	0	0	2021-09-14T00:00:00+00:00	5	5	70	30	No	No	0	2	No	No	No	No	0	No	No
[]		1923	37	Recovered	2	9/14/2021	0	2	2	2	2	2	0	0	0	0	0	0	0	0	0	0	0	0	0	0	0	0	0	0	0	0	0	2021-09-14T00:00:00+00:00	4	9	67	32	No	No	0	1	No	No	No	No	0	No	No
[]		1973	37	Recovered	2	9/15/2021	0	2	2	2	2	2	0	0	0	0	0	0	0	0	0	0	0	0	0	0	0	0	0	0	0	0	0	2021-09-15T00:00:00+00:00	5	3	65		No	No	1	2	No	No	No	No	0	No	No
[]		1977	37	Recovered	2	9/15/2021	0	2	2	2	2	2	0	0	0	0	0	0	0	0	0	0	0	0	0	0	0	0	0	0	0	0	0	2021-09-15T00:00:00+00:00	5	2	58		No	No	0	2	No	No	No	No	0	No	No
[]		2024	37	Recovered	2	9/17/2021	0	2	2	2	2	2	0	0	0	0	0	0	0	0	0	0	0	0	0	0	0	0	0	0	0	0	0	2021-09-17T00:00:00+00:00	5	2	70		No	No	0	1	No	No	No	Yes	0	Yes	No
[]		2067	37	Unrecovered	1	9/19/2021	0	2	2	2	2	2	0	0	0	0	0	0	2	0	0	0	0	0	0	0	0	0	0	0	0	0	0	2021-09-19T00:00:00+00:00	5	0	65		No	No	0	3	No	No	No	No	1	No	Yes
[]		2111	37	Recovered	2	9/20/2021	0	2	2	2	2	2	0	0	0	0	0	0	0	0	0	0	0	0	0	0	0	0	0	0	0	0	0	2021-09-20T00:00:00+00:00	5	2	62		No	No	0	1	No	No	No	No	0	No	No
[]		2147	37	Recovered	2	9/21/2021	0	2	2	2	2	2	0	0	0	0	0	0	0	0	0	0	0	0	0	0	0	0	0	0	0	0	0	2021-09-21T00:00:00+00:00	5	1	75		No	No	0	1	No	No	No	No	0	No	No
[]		2172	37	Recovered	2	9/22/2021	0	2	2	2	2	2	0	0	0	0	0	0	0	0	0	0	0	0	0	0	0	0	0	0	0	0	0	2021-09-22T00:00:00+00:00	5	3	60		No	No	0	1	No	No	No	No	0	No	No
[]		2179	37	Recovered	2	9/22/2021	0	2	2	2	2	2	0	0	0	0	0	0	0	0	0	0	0	0	0	0	0	0	0	0	0	0	0	2021-09-22T00:00:00+00:00	5	3	55	0	No	No	0		No	No	No	No	0	No	No
[]		2275	37	Recovered	2	9/26/2021	0	2	2	2	2	2	0	0	0	0	0	0	0	0	0	0	0	0	0	0	0	0	0	0	0	0	0	2021-09-26T00:00:00+00:00	5	4	70	0	No	No	1	1	No	No	No	No	0	No	No
[]		2280	37	Recovered	2	9/26/2021	0	2	2	2	2	2	0	0	0	0	0	0	0	0	0	0	0	0	0	0	0	0	0	0	0	0	0	2021-09-26T00:00:00+00:00	5	4	74	0	No	No	0	2	No	No	No	No	0	No	No
[]		2297	37	Recovered	2	9/27/2021	0	2	2	2	2	2	0	0	0	0	0	0	0	0	0	0	0	0	0	0	0	0	0	0	0	0	0	2021-09-27T00:00:00+00:00	5	0	50	0	No	No	0	3	No	No	No	No	0	No	No
[]		2331	37	Recovered	2	9/28/2021	0	2	2	2	2	2	0	0	0	0	0	0	0	0	0	0	0	0	0	0	0	0	0	0	0	0	0	2021-09-28T00:00:00+00:00	5	0	70		No	No	0	2	No	No	No	No	0	No	No
[]		2409	37	Recovered	2	9/30/2021	0	2	2	2	2	2	0	0	0	0	0	0	0	0	0	0	0	0	0	0	0	0	0	0	0	0	0	2021-09-30T00:00:00+00:00	4	9	60		No	No	0	2	No	No	No	No	0	Yes	No
[]		2460	37	Recovered	2	10/1/2021	0	2	2	2	2	2	0	0	0	0	0	0	0	0	0	0	0	0	0	0	0	0	0	0	0	0	0	2021-10-01T00:00:00+00:00	5	0	55		No	No	0	3	No	No	No	No	0	No	No
[]		2550	37	Recovered	2	10/4/2021	0	2	2	2	2	2	0	0	0	0	0	0	0	0	0	0	0	0	0	0	0	0	0	0	0	0	0	2021-10-04T00:00:00+00:00	5	3	75		No	No	0	1	No	No	No	No	0	No	No
[]		2651	37	Recovered	2	10/8/2021	0	2	2	2	2	2	0	0	0	0	0	0	0	0	0	0	0	0	0	0	0	0	0	0	0	0	0	2021-10-08T00:00:00+00:00	5	1	57		No	No	0	2	No	No	No	No	0	No	Yes
[]		2688	37	Recovered	2	10/10/2021	0	2	2	2	2	2	0	0	0	0	0	0	0	0	0	0	0	0	0	0	0	0	0	0	0	0	0	2021-10-10T00:00:00+00:00	5	4	50		No	No	0	2	No	No	No	No	0	No	No
[]		2691	37	Recovered	2	10/10/2021	0	2	2	2	2	2	0	0	0	0	0	0	0	0	0	0	0	0	0	0	0	0	0	0	0	0	0	2021-10-10T00:00:00+00:00	5	0	59	0	No	No	0	2	No	No	No	No	0	No	No
[]		2695	37	Recovered	2	10/10/2021	0	2	2	2	2	2	0	0	0	0	0	0	0	0	0	0	0	0	0	0	0	0	0	0	0	0	0	2021-10-10T00:00:00+00:00	5	6	62	33	No	No	0	2	No	No	No	No	0	No	No
[]		2754	37	Recovered	2	10/11/2021	0	2	2	2	2	2	0	0	0	0	0	0	0	0	0	0	0	0	0	0	0	0	0	0	0	0	0	2021-10-11T00:00:00+00:00	5	0	57		No	No	0	1	No	No	No	No	0	No	No
[]		2768	37	Recovered	2	10/18/2021	0	2	2	2	2	2	0	0	0	0	0	0	0	0	0	0	0	0	0	0	0	0	0	0	0	0	0	2021-10-18T00:00:00+00:00	5	3	84	43	No	No	0	2	No	No	No	No	0	No	No
[]		2781	37	Recovered	2	10/18/2021	0	2	2	2	2	2	0	0	0	0	0	0	0	0	0	0	0	0	0	0	0	0	0	0	0	0	0	2021-10-18T00:00:00+00:00	5	2	55	28	No	No	0	3	No	No	No	No	0	No	No
[]		2862	37	Recovered	2	10/20/2021	0	2	2	2	2	2	0	0	0	0	0	0	0	0	0	0	0	0	0	0	0	0	0	0	0	0	0	2021-10-20T00:00:00+00:00	4	8	46		No	No	0	2	No	No	Yes	No	0	No	No
[]		3005	37	Recovered	2	10/27/2021	0	2	2	2	2	2	0	0	0	0	0	0	0	0	0	0	0	0	0	0	0	0	0	0	0	0	0	2021-10-27T00:00:00+00:00	5	1	65		No	No	0	3	No	No	No	No	0	No	No
[]		3011	37	Recovered	2	10/27/2021	0	2	2	2	2	2	0	0	0	0	0	0	0	0	0	0	0	0	0	0	0	0	0	0	0	0	0	2021-10-27T00:00:00+00:00	5	0	68	0	No	No	0	1	No	No	No	No	0	No	No
[]		3026	37	Recovered	2	10/27/2021	0	2	2	2	2	2	0	0	0	0	0	0	0	0	0	0	0	0	0	0	0	0	0	0	0	0	0	2021-10-27T00:00:00+00:00	5	2	32	2	No	No	0	2	No	No	No	No	0	No	No
[]		3038	37	Recovered	2	10/28/2021	0	2	2	2	2	2	0	0	0	0	0	0	0	0	0	0	0	0	0	0	0	0	0	0	0	0	0	2021-10-28T00:00:00+00:00	5	2	65	34	No	No	2	2	No	No	No	No	0	No	No
[]		3049	37	Recovered	2	10/28/2021	0	2	2	2	2	2	0	0	0	0	0	0	0	0	0	0	0	0	0	0	0	0	0	0	0	0	0	2021-10-28T00:00:00+00:00	5	0	75		No	No	0	1	No	No	No	No	0	No	No
[]		3072	37	Recovered	2	10/28/2021	0	2	2	2	2	2	0	0	0	0	0	0	0	0	0	0	0	0	0	0	0	0	0	0	0	0	0	2021-10-28T00:00:00+00:00	5	0	72	32	No	No	0	1	No	No	No	No	0	No	No
[]		3146	37	Unrecovered	1	11/16/2021	0	2	2	2	2	2	0	0	0	0	0	0	0	0	0	0	0	0	0	0	0	0	0	0	0	0	1	2021-11-16T00:00:00+00:00	5	3	65		No	No	0	1	No	No	No	No	0	No	Yes
[]		3155	37	Recovered	2	11/17/2021	0	2	2	2	2	2	0	0	0	0	0	0	0	0	0	0	0	0	0	0	0	0	0	0	0	0	0	2021-11-17T00:00:00+00:00	5	1	65	34	No	No	0	2	No	No	No	No	0	No	No
[]		3229	37	Recovered	2	11/18/2021	0	2	2	2	2	2	0	0	0	0	0	0	0	0	0	0	0	0	0	0	0	0	0	0	0	0	0	2021-11-18T00:00:00+00:00	5	2	60		No	No	0	2	No	No	No	No	0	No	No
[]		3356	37	Recovered	2	11/22/2021	0	2	2	2	2	2	0	0	0	0	0	0	0	0	0	0	0	0	0	0	0	0	0	0	0	0	0	2021-11-22T00:00:00+00:00	4	11	55	0	No	No	0	2	No	No	No	No	0	No	No
[]		3657	37	Recovered	2	12/6/2021	0	2	2	2	2	2	0	0	0	0	0	0	0	0	0	0	0	0	0	0	0	0	0	0	0	0	0	2021-12-06T00:00:00+00:00	5	4	85		Yes	No	0	3	No	No	No	No	0	Yes	No
[]		3744	37	Recovered	2	12/12/2021	0	2	2	2	2	2	0	0	0	0	0	0	0	0	0	0	0	0	0	0	0	0	0	0	0	0	0	2021-12-12T00:00:00+00:00	5	2	75		Yes	No	0	3	No	No	No	No	0	Yes	No
[]		3867	37	Recovered	2	12/20/2021	0	2	2	2	2	2	0	0	0	0	0	0	0	0	0	0	0	0	0	0	0	0	0	0	0	0	0	2021-12-20T00:00:00+00:00	5	5	75		No	No	0	3	No	No	No	No	0	No	No
[]		3878	37	Unrecovered	1	12/21/2021	0	2	2	2	2	2	0	0	0	0	0	0	0	0	0	0	0	0	0	0	0	0	0	0	0	0	0	2021-12-21T00:00:00+00:00	5	0	70		No	No	0	2	No	No	No	No	0	No	No
[]		3890	37	Unrecovered	1	12/21/2021	0	2	2	2	2	2	0	0	0	2	0	0	0	0	0	0	0	0	0	0	0	0	0	0	0	0	0	2021-12-21T00:00:00+00:00	5	8	65		No	No	0	2	No	No	No	No	0	No	No
[]		3988	37	Recovered	2	1/4/2022	0	2	2	2	2	2	0	0	0	0	0	0	0	0	0	0	0	0	0	0	0	0	0	0	0	0	0	2022-01-04T00:00:00+00:00	5	1	58		No	No	0	2	No	No	No	No	0	No	No
[]		4020	37	Recovered	2	1/7/2022	0	2	2	2	2	2	0	0	0	0	0	0	0	0	0	0	0	0	0	0	0	0	0	0	0	0	0	2022-01-07T00:00:00+00:00	5	0	63		No	No	0	2	No	No	No	No	0	No	No
[]		4066	37	Recovered	2	1/11/2022	0	2	2	2	2	2	0	0	0	0	0	0	0	0	0	0	0	0	0	0	0	0	0	0	0	0	0	2022-01-11T00:00:00+00:00	5	5	76	0	No	No	1	2	No	No	No	No	0	No	No
[]		4135	37	Recovered	2	1/17/2022	0	2	2	2	2	2	0	0	0	0	0	0	0	0	0	0	0	0	0	0	0	0	0	0	0	0	0	2022-01-17T00:00:00+00:00	5	2	64	0	No	No	3	2	No	No	No	No	0	No	No
[]		4185	37	Recovered	2	1/20/2022	0	2	2	2	2	2	0	0	0	0	0	0	0	0	0	0	0	0	0	0	0	0	0	0	0	0	0	2022-01-20T00:00:00+00:00	5	0	60	0	No	No	0	2	No	No	No	No	0	No	No
[]		4187	37	Recovered	2	1/20/2022	0	2	2	2	2	2	0	0	0	0	0	0	0	0	0	0	0	0	0	0	0	0	0	0	0	0	0	2022-01-20T00:00:00+00:00	5	0	56	0	No	No	0	2	No	No	No	No	0	No	No
[]		4220	37	Recovered	2	1/23/2022	0	2	2	2	2	2	0	0	0	0	0	0	0	0	0	0	0	0	0	0	0	0	0	0	0	0	0	2022-01-23T00:00:00+00:00	5	0	61		No	No	0	3	No	No	No	Yes	0	No	No
[]		4247	37	Recovered	2	1/25/2022	0	2	2	2	2	2	0	0	0	0	0	0	0	0	0	0	0	0	0	0	0	0	0	0	0	0	0	2022-01-25T00:00:00+00:00	5	0	58	0	No	No	0	2	No	No	No	No	0	No	No
[]		4298	37	Recovered	2	2/1/2022	0	2	2	2	2	2	0	0	0	0	0	0	0	0	0	0	0	0	0	0	0	0	0	0	0	0	0	2022-02-01T00:00:00+00:00	5	0	68		No	No	0	2	No	No	No	No	0	No	No
[truncated: 4,169 more rows]
[truncated: 58 more columns]
